# Supplementary material for: Genome-wide analysis of lipolytic enzymes and characterization of a high-tolerant carboxylesterase from Sorangium cellulosum
Source: Front Microbiol. 2023 Dec 4;14:1304233. doi: 10.3389/fmicb.2023.1304233 (PMC10725956; doi:10.3389/fmicb.2023.1304233)
Supplement: Supplementary file 6 [file Table_6.XLSX]

## Sheet: Sheet1
Potential lipolytic enzymes of 14 families in Sorangium cellulosum retrieved by PSI-BLAST. *Repetitive: proteins repetitively retrieved in two or more families are marked with Yes.
Accession	Family	Protein Name	Repetitive*
KYF64409.1	family I	hypothetical protein BE11_27340
KYF73533.1	family I	hypothetical protein BE15_15830
KYF73215.1	family I	hypothetical protein BE17_23540
KYF80891.1	family I	hypothetical protein BE11_33260
KYF72199.1	family I	hypothetical protein BE15_28825
KYF56153.1	family I	hypothetical protein BE04_37290, partial	Yes
AUX41997.1	family I	triacylglycerol lipase
AUX22192.1	family I	hypothetical protein SOCEGT47_026930	Yes
KYF75406.1	family I	lipase	Yes
KYF57889.1	family I	hypothetical protein BE08_09800, partial
KYF99698.1	family I	hypothetical protein BE20_58540	Yes
KYF96539.1	family I	hypothetical protein BE18_21785	Yes
KYG05166.1	family I	hypothetical protein BE21_42550	Yes
AGP36238.1	family I	hypothetical protein SCE1572_18120	Yes
AUX31693.1	family I	hypothetical protein SOCE836_038240	Yes
AUX25114.1	family I	lactonizing lipase	Yes
CAN93141.1	family I	hypothetical protein sce2981	Yes
KYF86412.1	family I	lipase	Yes
AUX46068.1	family I	lactonizing lipase	Yes
KYF69411.1	family I	lipase	Yes
KYG00585.1	family I	lipase	Yes
KYF84122.1	family I	lipase	Yes
AGP39712.1	family I	hypothetical protein SCE1572_37600	Yes
AUX35664.1	family I	lactonizing lipase	Yes
KYG10939.1	family I	lipase	Yes
KYF55644.1	family I	lipase	Yes
CAN96433.1	family I	similar to lactonizing lipase precursor	Yes
KYF51795.1	family I	hypothetical protein BE04_24370, partial
KYG02355.1	family I	lipase	Yes
KYG02267.1	family I	lipase	Yes
KYF76634.1	family I	hypothetical protein BE18_17090, partial
KYG04624.1	family I	lipase	Yes
AUX32297.1	family I	lactonizing lipase	Yes
KYG11340.1	family I	hypothetical protein BE21_07820
KYF65015.1	family I	lipase	Yes
AGP39341.1	family I	hypothetical protein SCE1572_35600
KYF93828.1	family I	hypothetical protein BE20_08255
AGP32429.1	family I	lactonizing lipase	Yes
CAN93630.1	family I	Triacylglycerol lipase	Yes
AUX35375.1	family I	uncharacterized protein SOCE836_075660
AUX22664.1	family I	lactonizing lipase	Yes
KYF96846.1	family I	lipase	Yes
KYF82584.1	family I	lipase	Yes
KYF53961.1	family I	hypothetical protein BE08_30015
AUX42800.1	family I	lactonizing lipase	Yes
KYF84980.1	family I	hypothetical protein BE17_50050
KYF59747.1	family I	lipase, partial	Yes
KYF74439.1	family I	lipase	Yes
AUX25830.1	family I	uncharacterized protein SOCEGT47_063830
CAN91061.1	family I	hypothetical protein predicted by Glimmer/Critica
AUX47999.1	family I	uncharacterized protein SOCE26_095250
KYF85177.1	family I	hypothetical protein BE17_22345
KYF68656.1	family III	hypothetical protein BE15_46310
KYF49339.1	family III	hypothetical protein BE04_27395, partial
KYF79364.1	family III	hypothetical protein BE18_35225
AGP34777.1	family III	hypothetical protein SCE1572_09790
KYG06616.1	family III	hypothetical protein BE21_33860
KYF86408.1	family III	hypothetical protein BE17_25370
AUX29930.1	family III	uncharacterized protein SOCE836_020250
AUX40469.1	family III	hypothetical protein SOCE26_018700
KYF71083.1	family III	hypothetical protein BE15_37420
AUX29294.1	family III	uncharacterized protein SOCE836_013820
KYF63145.1	family III	hypothetical protein BE11_49340
KYF62703.1	family III	hypothetical protein BE11_18980
KYF82216.1	family III	hypothetical protein BE11_24870
KYF86403.1	family III	hypothetical protein BE17_43120
AUX40425.1	family III	uncharacterized protein SOCE26_018260
AUX19655.1	family III	uncharacterized protein SOCEGT47_001070
KYF85501.1	family III	hypothetical protein BE17_15305
AUX40350.1	family III	uncharacterized protein SOCE26_017500
KYF79378.1	family III	hypothetical protein BE18_18500
KYF49346.1	family III	hypothetical protein BE04_10315
AGP34158.1	family III	hypothetical protein SCE1572_06385
KYG07218.1	family III	hypothetical protein BE21_30580
AUX20067.1	family III	hypothetical protein SOCEGT47_005300
KYG08201.1	family III	hypothetical protein BE21_25055	Yes
AGP32036.1	family III	dienelactone hydrolase	Yes
KYF98985.1	family III	hypothetical protein BE20_33145	Yes
AUX38285.1	family III	hypothetical protein SOCE836_105260
AUX28009.1	family III	carboxymethylenebutenolidase	Yes
KYF81749.1	family III	hypothetical protein BE17_46380	Yes
KYF58759.1	family III	hypothetical protein BE08_04905
KYF83734.1	family III	hypothetical protein BE18_12875	Yes
AUX38692.1	family III	protein usf	Yes
KYF86288.1	family III	hypothetical protein BE18_35460	Yes
KYF52322.1	family III	hypothetical protein BE08_20765, partial	Yes
KYG09100.1	family III	hypothetical protein BE21_19775
KYF79437.1	family III	hypothetical protein BE11_09515
KYF84575.1	family III	hypothetical protein BE11_42310, partial	Yes
KYF66906.1	family III	hypothetical protein BE15_44895	Yes
KYF60697.1	family III	hypothetical protein BE04_50840
KYF89142.1	family III	hypothetical protein BE17_37735	Yes
KYF67405.1	family III	hypothetical protein BE15_11750
KYF47962.1	family III	hypothetical protein BE08_37775
CAN93557.1	family III	endo-1,4-beta-glucanase	Yes
AUX33310.1	family III	uncharacterized protein SOCE836_054650
AUX19621.1	family III	protein usf	Yes
AUX23347.1	family III	uncharacterized protein SOCEGT47_038700
KYF52412.1	family III	hypothetical protein BE08_24605	Yes
KYF47165.1	family III	hypothetical protein BE04_08410	Yes
KYF83863.1	family III	hypothetical protein BE18_35100	Yes
KYF91332.1	family III	hypothetical protein BE20_15140
KYF77239.1	family III	hypothetical protein BE18_28180
KYF85756.1	family III	hypothetical protein BE17_10750	Yes
KYF50553.1	family III	hypothetical protein BE04_23865
AGP35309.1	family III	hypothetical protein SCE1572_12745
AUX30572.1	family III	hypothetical protein SOCE836_026810
KYF85591.1	family III	hypothetical protein BE17_15825	Yes
KYG06088.1	family III	hypothetical protein BE21_36895
AUX44424.1	family III	carboxymethylenebutenolidase	Yes
AUX33915.1	family III	carboxymethylenebutenolidase	Yes
CAN90218.1	family III	putative carboxymethylenebutenolidase	Yes
AUX46402.1	family III	uncharacterized protein SOCE26_079080	Yes
CAN91669.1	family III	putative esterase/lipase/thioesterase	Yes
AUX33883.1	family III	hypothetical protein SOCE836_060500	Yes
AUX44199.1	family III	hypothetical protein SOCE26_056630	Yes
KYG06213.1	family III	alpha/beta hydrolase	Yes
CAN94341.1	family III	hypothetical protein predicted by Glimmer/Critica
KYF78474.1	family III	alpha/beta hydrolase	Yes
KYG01755.1	family III	alpha/beta hydrolase	Yes
KYG01380.1	family III	alpha/beta hydrolase	Yes
KYF66961.1	family III	alpha/beta hydrolase	Yes
AGP38004.1	family III	hypothetical protein SCE1572_28150	Yes
KYF73318.1	family III	alpha/beta hydrolase	Yes
KYF55858.1	family III	alpha/beta hydrolase	Yes
AGP35311.1	family III	hypothetical protein SCE1572_12755
CAN91965.1	family III	hypothetical protein sce1807	Yes
KYF68982.1	family III	dienelactone hydrolase	Yes
AGP39165.1	family III	hypothetical protein SCE1572_34595
KYF68995.1	family III	hypothetical protein BE15_38405
KYF99611.1	family III	hypothetical protein BE20_00050
KYF95901.1	family III	dienelactone hydrolase, partial	Yes
KYF96124.1	family III	hypothetical protein BE20_04530
AGP41566.1	family III	hypothetical protein SCE1572_48000
KYG00781.1	family III	hypothetical protein BE21_57115
KYF63617.1	family III	hypothetical protein BE11_50640
KYF53935.1	family III	dienelactone hydrolase, partial	Yes
KYF50983.1	family III	dienelactone hydrolase, partial	Yes
KYF70408.1	family III	carboxymethylenebutenolidase	Yes
KYF83471.1	family III	dienelactone hydrolase, partial	Yes
AUX46850.1	family III	dienelactone hydrolase	Yes
KYF90244.1	family III	dienelactone hydrolase	Yes
AGP32805.1	family III	dienelactone hydrolase	Yes
KYG10303.1	family III	dienelactone hydrolase, partial	Yes
AUX34660.1	family III	hypothetical protein SOCE836_068360	Yes
AUX36333.1	family III	dienelactone hydrolase	Yes
KYF66429.1	family III	dienelactone hydrolase, partial	Yes
AUX25701.1	family III	dienelactone hydrolase	Yes
KYF95376.1	family III	carboxymethylenebutenolidase	Yes
KYF88689.1	family III	carboxymethylenebutenolidase	Yes
KYF88005.1	family III	chlorophyllase	Yes
KYF91792.1	family III	chlorophyllase	Yes
AGP33120.1	family III	carboxymethylenebutenolidase	Yes
KYG08152.1	family III	carboxymethylenebutenolidase	Yes
KYF72925.1	family III	chlorophyllase	Yes
AUX46554.1	family III	hypothetical protein SOCE26_080600	Yes
AUX22886.1	family III	hypothetical protein SOCEGT47_034020	Yes
CAN93806.1	family III	unnamed protein product	Yes
AUX28052.1	family III	carboxymethylenebutenolidase
AUX42981.1	family III	hypothetical protein SOCE26_044210	Yes
AUX48485.1	family III	uncharacterized protein SOCE26_100230
KYF65789.1	family III	alpha/beta hydrolase, partial	Yes
KYF95839.1	family III	hypothetical protein BE20_44110	Yes
KYF66843.1	family III	hypothetical protein BE11_37125	Yes
CAN90255.1	family III	putative Carboxymethylenebutenolidase	Yes
KYF56736.1	family III	carboxymethylenebutenolidase	Yes
KYF63638.1	family III	hypothetical protein BE11_35420	Yes
AGP38724.1	family III	Chlorophyllase multi-domain protein	Yes
KYF52741.1	family III	alpha/beta hydrolase, partial	Yes
AUX27499.1	family III	hypothetical protein SOCEGT47_080900	Yes
AUX32481.1	family III	hypothetical protein SOCE836_046210	Yes
KYF65259.1	family III	hypothetical protein BE15_05985	Yes
KYF53891.1	family III	hypothetical protein BE08_02115, partial	Yes
KYF57471.1	family III	epoxide hydrolase, partial	Yes
KYF61444.1	family III	alpha/beta hydrolase	Yes
KYF91208.1	family III	alpha/beta hydrolase, partial	Yes
CAN97203.1	family III	Carboxymethylenebutenolidase	Yes
KYF85318.1	family III	hypothetical protein BE17_03290, partial	Yes
AUX45350.1	family III	hypothetical protein SOCE26_068320	Yes
KYF68979.1	family III	epoxide hydrolase	Yes
AUX42858.1	family III	alpha/beta hydrolase	Yes
AGP36932.1	family III	hypothetical protein SCE1572_22015	Yes
KYG04431.1	family III	hypothetical protein BE21_46855	Yes
AGP37490.1	family III	epoxide hydrolase	Yes
KYF55473.1	family III	epoxide hydrolase	Yes
KYF56936.1	family III	hypothetical protein BE04_12595, partial	Yes
KYG03713.1	family III	epoxide hydrolase	Yes
KYF91805.1	family III	epoxide hydrolase	Yes
KYF82070.1	family III	epoxide hydrolase	Yes
KYF99204.1	family III	hypothetical protein BE20_32380	Yes
KYG00338.1	family III	hypothetical protein BE18_14030	Yes
AUX43705.1	family III	epoxide hydrolase	Yes
KYF63036.1	family III	epoxide hydrolase	Yes
KYF89659.1	family III	epoxide hydrolase	Yes
AUX43940.1	family III	peptidase S9	Yes
KYF51170.1	family III	hypothetical protein BE04_40845
AUX33266.1	family III	alpha/beta hydrolase	Yes
KYF83058.1	family III	hypothetical protein BE17_24315
AUX32556.1	family III	uncharacterized protein SOCE836_046970	Yes
CAN94313.1	family III	putative hydrolase of unknown specificity	Yes
KYF67577.1	family III	chlorophyllase	Yes
CAN91349.1	family III	hypothetical protein predicted by Glimmer/Critica	Yes
AUX29942.1	family III	acetylhydrolase
KYF96306.1	family III	dienelactone hydrolase	Yes
KYF85365.1	family III	dienelactone hydrolase	Yes
KYF61377.1	family III	dienelactone hydrolase	Yes
CAN94526.1	family III	hypothetical protein predicted by Glimmer/Critica	Yes
KYF51940.1	family III	hypothetical protein BE04_00465, partial	Yes
KYF69646.1	family III	hypothetical protein BE15_34950, partial	Yes
AGP37715.1	family III	hypothetical protein SCE1572_26490	Yes
KYG02198.1	family III	hypothetical protein BE21_55205	Yes
KYG04351.1	family III	hypothetical protein BE21_47270	Yes
KYF88254.1	family III	hypothetical protein BE20_02715	Yes
KYG02180.1	family III	hypothetical protein BE18_00730	Yes
AUX35969.1	family III	dienelactone hydrolase	Yes
AUX42782.1	family III	dienelactone hydrolase	Yes
KYF53652.1	family III	hypothetical protein BE04_43930
KYG03450.1	family III	hypothetical protein BE21_51570	Yes
KYF94371.1	family III	hypothetical protein BE20_06745	Yes
AUX33534.1	family III	peptidase S9	Yes
AGP34792.1	family III	hypothetical protein SCE1572_09865
KYF76226.1	family III	dienelactone hydrolase	Yes
KYF72602.1	family III	hypothetical protein BE15_16470	Yes
KYF94987.1	family III	hypothetical protein BE17_01585, partial	Yes
KYF88833.1	family III	hypothetical protein BE20_21915	Yes
KYF60624.1	family III	hypothetical protein BE11_48545	Yes
AUX19922.1	family III	hydrolase	Yes
CAN90466.1	family III	putative hydrolase	Yes
CAN97662.1	family III	putative hydrolase	Yes
KYF71765.1	family III	dienelactone hydrolase	Yes
KYF73261.1	family III	hydrolase	Yes
KYF52109.1	family III	hypothetical protein BE08_04525, partial	Yes
KYG07843.1	family III	hydrolase	Yes
KYG03780.1	family III	hydrolase	Yes
AUX46906.1	family III	hydrolase	Yes
KYF64822.1	family III	hydrolase	Yes
KYF88728.1	family III	hydrolase	Yes
KYG00289.1	family III	hydrolase	Yes
AUX34260.1	family III	hypothetical protein SOCE836_064310	Yes
KYG00669.1	family III	dienelactone hydrolase	Yes
KYG00985.1	family III	dienelactone hydrolase	Yes
KYF68052.1	family III	hypothetical protein BE15_24985
KYF56946.1	family III	hydrolase	Yes
AGP33472.1	family III	hypothetical protein SCE1572_02470	Yes
KYF89216.1	family III	hydrolase	Yes
KYG01529.1	family III	hydrolase	Yes
AGP40925.1	family III	hypothetical protein SCE1572_44405	Yes
KYF87094.1	family III	hypothetical protein BE18_05865	Yes
CAN96535.1	family III	hypothetical protein sce6368	Yes
CAN90314.1	family III	unnamed protein product
AUX34729.1	family III	hydrolase	Yes
AUX46039.1	family III	phospholipase	Yes
KYF88659.1	family III	hydrolase	Yes
KYF78559.1	family III	hydrolase	Yes
AUX48799.1	family III	uncharacterized protein SOCE26_103400	Yes
KYF70022.1	family III	hydrolase	Yes
KYF55408.1	family III	hydrolase	Yes
AUX35664.1	family III	lactonizing lipase	Yes
KYF71251.1	family III	hydrolase	Yes
AGP33654.1	family III	hypothetical protein SCE1572_03560
KYF63510.1	family III	hypothetical protein BE11_05175	Yes
KYF88226.1	family III	alpha/beta hydrolase, partial	Yes
KYF51599.1	family III	choline dehydrogenase
KYF96617.1	family III	alpha/beta hydrolase	Yes
KYG05066.1	family III	choline dehydrogenase
AUX31297.1	family III	dienelactone hydrolase
KYF95375.1	family III	carboxymethylenebutenolidase
KYF88690.1	family III	carboxymethylenebutenolidase
AUX28053.1	family III	carboxymethylenebutenolidase
AUX22854.1	family III	hydrolase	Yes
KYF54542.1	family III	hypothetical protein BE04_12075	Yes
AUX24155.1	family III	hydrolase	Yes
AUX43387.1	family III	arylesterase	Yes
KYF94785.1	family III	hypothetical protein BE20_05650	Yes
KYG08153.1	family III	carboxymethylenebutenolidase
KYF56737.1	family III	carboxymethylenebutenolidase
KYF49770.1	family III	hypothetical protein BE08_01700	Yes
AUX34140.1	family III	uncharacterized protein SOCE836_063080	Yes
AGP33121.1	family III	hypothetical protein SCE1572_00560
KYF53958.1	family III	peptidase S9, partial	Yes
AUX28696.1	family III	hypothetical protein SOCE836_007770
KYG09718.1	family III	hypothetical protein BE21_16345	Yes
AUX47537.1	family III	carboxymethylenebutenolidase
KYF81315.1	family III	hypothetical protein BE11_22140	Yes
KYF70407.1	family III	carboxymethylenebutenolidase
KYG02047.1	family III	peptidase S9, partial	Yes
AUX35720.1	family III	peptidase S9	Yes
AUX39397.1	family III	hypothetical protein SOCE26_007880
AGP39566.1	family III	hypothetical protein SCE1572_36790
KYF79798.1	family III	carboxymethylenebutenolidase
AGP39777.1	family III	peptidase S9	Yes
KYF80024.1	family III	phosphoribosyl transferase
KYF96784.1	family III	peptidase S9, partial	Yes
KYF67190.1	family III	phospholipase	Yes
KYF97066.1	family III	hypothetical protein BE20_04195	Yes
KYF87881.1	family III	hypothetical protein BE18_16730	Yes
CAN96433.1	family III	similar to lactonizing lipase precursor	Yes
AUX34817.1	family III	hydrolase	Yes
KYG10676.1	family III	hypothetical protein BE21_10670	Yes
KYF76862.1	family III	phospholipase	Yes
KYG10939.1	family III	lipase	Yes
AUX20111.1	family III	hypothetical protein SOCEGT47_005740
CAN91616.1	family III	probable 2-hydroxy-6-oxohepta-2,4-dienoate hydrolase	Yes
AGP38338.1	family III	hypothetical protein SCE1572_29965	Yes
AUX27834.1	family III	hypothetical protein SOCEGT47_084320	Yes
AGP39550.1	family III	hypothetical protein SCE1572_36700
KYF90733.1	family III	hypothetical protein BE20_16730	Yes
KYF95800.1	family III	hypothetical protein BE18_46650	Yes
KYF81129.1	family III	hypothetical protein BE11_26655, partial	Yes
AUX26255.1	family III	alpha/beta hydrolase	Yes
KYF49302.1	family III	hypothetical protein BE08_45650	Yes
CAN90257.1	family III	putative Carboxymethylenebutenolidase
KYG00585.1	family III	lipase	Yes
KYF84122.1	family III	lipase	Yes
KYF95466.1	family III	hypothetical protein BE20_45400	Yes
AUX37517.1	family III	phosphoribosyl transferase
CAN90664.1	family III	hypothetical protein sce0507
KYF82010.1	family III	hypothetical protein BE17_10875	Yes
AUX41803.1	family III	uncharacterized protein SOCE26_032280	Yes
KYF73600.1	family III	peptidase S15	Yes
AGP40023.1	family III	hypothetical protein SCE1572_39325	Yes
CAN95499.1	family III	alpha/beta hydrolase fold protein	Yes
KYF52624.1	family III	hypothetical protein BE04_41205, partial	Yes
KYF86175.1	family III	phosphoribosyl transferase
AUX29888.1	family III	alpha/beta hydrolase	Yes
KYF83295.1	family III	hypothetical protein BE17_01895	Yes
KYF58868.1	family III	2-hydroxy-6-ketonona-2,4-dienedioic acid hydrolase	Yes
AGP34741.1	family III	hypothetical protein SCE1572_09595	Yes
KYF85948.1	family III	2-hydroxy-6-oxohepta-2,4-dienoate hydrolase	Yes
KYG06656.1	family III	2-hydroxy-6-oxohepta-2,4-dienoate hydrolase, partial	Yes
AGP32158.1	family III	hypothetical protein SCE1572_07230	Yes
CAN96138.1	family III	putative dienelactone hydrolase
KYF92180.1	family III	hypothetical protein BE20_12480	Yes
KYF91685.1	family III	hypothetical protein BE18_41150	Yes
KYF68311.1	family III	hypothetical protein BE15_24515	Yes
AUX42370.1	family III	alpha/beta hydrolase	Yes
AUX40010.1	family III	hypothetical protein SOCE26_014050	Yes
KYF79317.1	family III	hypothetical protein BE11_07555	Yes
KYG07049.1	family III	hypothetical protein BE21_31375	Yes
KYF48076.1	family III	hypothetical protein BE08_18995	Yes
AUX29410.1	family III	hypothetical protein SOCE836_015000	Yes
CAN91168.1	family III	hypothetical protein sce1011	Yes
KYF98583.1	family IV	esterase, partial	Yes
AUX49088.1	family IV	esterase	Yes
KYF94247.1	family IV	esterase	Yes
KYF57731.1	family IV	esterase	Yes
AUX38494.1	family IV	esterase	Yes
CAN99402.1	family IV	Putative esterase/lipase	Yes
AGP42314.1	family IV	hypothetical protein SCE1572_52130	Yes
KYG08346.1	family IV	esterase	Yes
KYF71002.1	family IV	esterase	Yes
AUX22000.1	family IV	alpha/beta hydrolase	Yes
AUX39607.1	family IV	esterase	Yes
AUX42370.1	family IV	alpha/beta hydrolase	Yes
KYF83295.1	family IV	hypothetical protein BE17_01895	Yes
KYG01823.1	family IV	hypothetical protein BE21_56035	Yes
KYF59845.1	family IV	hypothetical protein BE04_47605	Yes
AGP33915.1	family IV	hypothetical protein SCE1572_05055	Yes
KYF79271.1	family IV	hypothetical protein BE18_46870	Yes
KYF93124.1	family IV	hypothetical protein BE20_01320	Yes
CAN98760.1	family IV	Prolyl oligopeptidase	Yes
KYF96040.1	family IV	hypothetical protein BE17_12030, partial	Yes
KYF72286.1	family IV	peptidase S9, partial	Yes
AUX25238.1	family IV	peptidase S9	Yes
CAN96576.1	family IV	putative peptidase	Yes
AUX45350.1	family IV	hypothetical protein SOCE26_068320	Yes
AUX33896.1	family IV	carboxylesterase	Yes
KYG02350.1	family IV	hypothetical protein BE18_02715, partial	Yes
KYF95152.1	family IV	carboxylesterase	Yes
KYG05131.1	family IV	carboxylesterase	Yes
KYF59491.1	family IV	carboxylesterase, partial	Yes
AGP38017.1	family IV	hypothetical protein SCE1572_28215	Yes
KYF52609.1	family IV	carboxylesterase	Yes
KYF72609.1	family IV	carboxylesterase	Yes
AUX38922.1	family IV	carboxylesterase	Yes
KYF84066.1	family IV	hypothetical protein BE11_15570, partial	Yes
KYF65484.1	family IV	hypothetical protein BE15_24615	Yes
AUX30833.1	family IV	carboxylesterase	Yes
KYG05894.1	family IV	hypothetical protein BE21_37980	Yes
KYF87270.1	family IV	hypothetical protein BE20_26710	Yes
CAN94872.1	family IV	putative carboxylesterase	Yes
AUX39966.1	family IV	carboxylesterase	Yes
AUX42382.1	family IV	uncharacterized protein SOCE26_038130	Yes
CAN96168.1	family IV	hypothetical protein sce6004	Yes
KYF87935.1	family IV	hypothetical protein BE20_24435	Yes
KYF83012.1	family IV	hypothetical protein BE18_48690	Yes
KYG08512.1	family IV	hypothetical protein BE21_23275	Yes
AUX38926.1	family IV	carboxylesterase	Yes
KYF67701.1	family IV	hypothetical protein BE15_26870
CAN93806.1	family V	unnamed protein product	Yes
AUX22886.1	family V	hypothetical protein SOCEGT47_034020	Yes
KYF65259.1	family V	hypothetical protein BE15_05985	Yes
AUX43387.1	family V	arylesterase	Yes
KYF66843.1	family V	hypothetical protein BE11_37125	Yes
AUX42981.1	family V	hypothetical protein SOCE26_044210	Yes
CAN91169.1	family V	putative hydrolase	Yes
KYF73261.1	family V	hydrolase	Yes
KYF88728.1	family V	hydrolase	Yes
KYG00289.1	family V	hydrolase	Yes
AUX46906.1	family V	hydrolase	Yes
KYF62211.1	family V	hydrolase
AGP35069.1	family V	hypothetical protein SCE1572_11440
KYG04431.1	family V	hypothetical protein BE21_46855	Yes
KYF98279.1	family V	hydrolase
KYF80054.1	family V	hydrolase
AGP36932.1	family V	hypothetical protein SCE1572_22015	Yes
CAN92040.1	family V	putative secreted hydrolase
KYG06295.1	family V	hydrolase
KYF85716.1	family V	alpha/beta hydrolase	Yes
KYF99204.1	family V	hypothetical protein BE20_32380	Yes
KYG00338.1	family V	hypothetical protein BE18_14030	Yes
AUX32481.1	family V	hypothetical protein SOCE836_046210	Yes
KYF64822.1	family V	hydrolase	Yes
AUX23508.1	family V	alpha/beta fold family hydrolase	Yes
AUX21662.1	family V	alpha/beta hydrolase	Yes
AUX34729.1	family V	hydrolase	Yes
KYF85224.1	family V	hydrolase	Yes
KYF92181.1	family V	hydrolase	Yes
KYG03780.1	family V	hydrolase	Yes
KYF70022.1	family V	hydrolase	Yes
KYF58119.1	family V	alpha/beta hydrolase
KYF89248.1	family V	hypothetical protein BE20_20810	Yes
KYF81516.1	family V	hypothetical protein BE18_02365	Yes
AUX30251.1	family V	hydrolase
CAN97662.1	family V	putative hydrolase	Yes
KYG07050.1	family V	hydrolase	Yes
AGP35909.1	family V	hypothetical protein SCE1572_16205	Yes
AUX29411.1	family V	alpha/beta fold family hydrolase	Yes
KYF83420.1	family V	alpha/beta hydrolase	Yes
KYF53331.1	family V	hypothetical protein BE04_22220	Yes
KYF88659.1	family V	hydrolase	Yes
KYF81129.1	family V	hypothetical protein BE11_26655, partial	Yes
KYF56500.1	family V	alpha/beta hydrolase	Yes
KYF91684.1	family V	hydrolase, partial	Yes
AUX40017.1	family V	alpha/beta fold family hydrolase	Yes
AUX43853.1	family V	alpha/beta fold family hydrolase	Yes
KYF66876.1	family V	alpha/beta hydrolase
AUX47534.1	family V	chloroperoxidase	Yes
CAN94452.1	family V	hydrolase alpha/beta fold family	Yes
KYF59640.1	family V	alpha/beta hydrolase	Yes
KYF52978.1	family V	hydrolase	Yes
AGP34312.1	family V	hypothetical protein SCE1572_07235	Yes
KYF63990.1	family V	alpha/beta hydrolase
KYF69209.1	family V	alpha/beta hydrolase	Yes
KYF85840.1	family V	hydrolase	Yes
KYF85318.1	family V	hypothetical protein BE17_03290, partial	Yes
KYF53891.1	family V	hypothetical protein BE08_02115, partial	Yes
AUX40926.1	family V	hydrolase	Yes
KYF92351.1	family V	alpha/beta hydrolase
KYF68317.1	family V	hydrolase	Yes
AUX22854.1	family V	hydrolase	Yes
KYF77894.1	family V	alpha/beta hydrolase	Yes
AUX34785.1	family V	alpha/beta hydrolase
KYF79323.1	family V	hydrolase	Yes
KYF63765.1	family V	alpha/beta hydrolase	Yes
KYF81004.1	family V	alpha/beta hydrolase
KYF56936.1	family V	hypothetical protein BE04_12595, partial	Yes
KYF46798.1	family V	alpha/beta hydrolase	Yes
AUX20517.1	family V	alpha/beta fold family hydrolase	Yes
KYF97134.1	family V	alpha/beta hydrolase
KYF76129.1	family V	alpha/beta hydrolase
KYG03586.1	family V	alpha/beta hydrolase	Yes
KYF65789.1	family V	alpha/beta hydrolase, partial	Yes
CAN95499.1	family V	alpha/beta hydrolase fold protein	Yes
KYG03035.1	family V	alpha/beta hydrolase
KYF63770.1	family V	alpha/beta hydrolase
AGP38838.1	family V	hypothetical protein SCE1572_32745
CAN93652.1	family V	Epoxide hydrolase	Yes
KYF81361.1	family V	alpha/beta hydrolase, partial	Yes
KYF91208.1	family V	alpha/beta hydrolase, partial	Yes
KYF53583.1	family V	alpha/beta hydrolase, partial	Yes
KYF96007.1	family V	alpha/beta hydrolase	Yes
KYF90464.1	family V	alpha/beta hydrolase	Yes
KYF52741.1	family V	alpha/beta hydrolase, partial	Yes
AUX33427.1	family V	alpha/beta fold family hydrolase
KYF61444.1	family V	alpha/beta hydrolase	Yes
KYG03713.1	family V	epoxide hydrolase	Yes
AGP37490.1	family V	epoxide hydrolase	Yes
KYF91805.1	family V	epoxide hydrolase	Yes
KYF82070.1	family V	epoxide hydrolase	Yes
AUX33266.1	family V	alpha/beta hydrolase	Yes
KYF79206.1	family V	arylesterase	Yes
KYF76000.1	family V	arylesterase	Yes
KYF62490.1	family V	hydrolase	Yes
AGP35864.1	family V	hydrolase	Yes
AUX42823.1	family V	uncharacterized protein SOCE26_042580	Yes
KYG05531.1	family V	hydrolase	Yes
CAN93673.1	family V	putative hydrolase	Yes
AUX42858.1	family V	alpha/beta hydrolase	Yes
KYF56735.1	family V	prolyl aminopeptidase	Yes
AGP33119.1	family V	prolyl aminopeptidase	Yes
KYF95377.1	family V	prolyl aminopeptidase	Yes
KYF88688.1	family V	prolyl aminopeptidase	Yes
AUX32330.1	family V	uncharacterized protein SOCE836_044670	Yes
KYF95699.1	family V	hydrolase	Yes
KYF83236.1	family V	hydrolase	Yes
KYF81315.1	family V	hypothetical protein BE11_22140	Yes
AUX24451.1	family V	alpha/beta hydrolase	Yes
KYF84204.1	family V	sigma factor sigB regulation protein rsbQ	Yes
CAN94313.1	family V	putative hydrolase of unknown specificity	Yes
KYG08151.1	family V	prolyl aminopeptidase	Yes
AUX34817.1	family V	hydrolase	Yes
AUX38766.1	family V	sigma factor sigB regulation protein rsbQ	Yes
AUX47014.1	family V	hydrolase	Yes
KYF99568.1	family V	arylesterase	Yes
AUX46470.1	family V	arylesterase	Yes
AGP37617.1	family V	hypothetical protein SCE1572_25920
KYG04548.1	family V	alpha/beta hydrolase, partial	Yes
AUX28051.1	family V	hypothetical protein SOCE836_001190	Yes
KYF48078.1	family V	hydrolase, partial	Yes
KYG07493.1	family V	arylesterase	Yes
KYF83000.1	family V	hypothetical protein BE17_11870	Yes
AUX47336.1	family V	sigma factor sigB regulation protein rsbQ	Yes
AUX22671.1	family V	uncharacterized protein SOCEGT47_031750	Yes
KYF67703.1	family V	sigma factor sigB regulation protein rsbQ	Yes
KYF63036.1	family V	epoxide hydrolase	Yes
KYF89659.1	family V	epoxide hydrolase	Yes
KYF80462.1	family V	alpha/beta hydrolase	Yes
KYF75607.1	family V	sigma factor sigB regulation protein rsbQ	Yes
AGP38789.1	family V	hydrolase	Yes
KYF98060.1	family V	alpha/beta hydrolase	Yes
AGP36830.1	family V	hypothetical protein SCE1572_21420	Yes
KYF58354.1	family V	hypothetical protein BE08_10055	Yes
KYF77873.1	family V	hypothetical protein BE11_17340	Yes
KYF55473.1	family V	epoxide hydrolase	Yes
AUX28915.1	family V	hypothetical protein SOCE836_010000	Yes
AUX43705.1	family V	epoxide hydrolase	Yes
KYF56559.1	family V	hypothetical protein BE08_22105, partial	Yes
AGP36803.1	family V	hypothetical protein SCE1572_21280	Yes
AUX32359.1	family V	alpha/beta hydrolase	Yes
KYF97038.1	family V	hydrolase, partial	Yes
AUX27322.1	family V	hypothetical protein SOCEGT47_079090	Yes
CAN90755.1	family V	2-hydroxy-6-oxo-6-phenylhexa-2,4-dienoate hydrolase	Yes
AUX48612.1	family V	hypothetical protein SOCE26_101510	Yes
AUX28909.1	family V	chloroperoxidase	Yes
KYG04573.1	family V	hydrolase, partial	Yes
CAN90851.1	family V	hydrolase, alpha/beta fold family protein	Yes
KYF93292.1	family V	hydrolase	Yes
KYF98952.1	family V	hydrolase	Yes
KYF79799.1	family V	prolyl aminopeptidase	Yes
AUX39474.1	family V	uncharacterized protein SOCE26_008660	Yes
KYF70409.1	family V	prolyl aminopeptidase	Yes
KYF86370.1	family V	prolyl aminopeptidase	Yes
AGP33857.1	family V	hypothetical protein SCE1572_04705	Yes
KYF96617.1	family V	alpha/beta hydrolase	Yes
AUX40419.1	family V	alpha/beta hydrolase	Yes
KYF74417.1	family V	alpha/beta hydrolase
KYF88226.1	family V	alpha/beta hydrolase, partial	Yes
CAN98858.1	family V	hypothetical protein sce8687
KYG06592.1	family V	hypothetical protein BE21_03100	Yes
AUX20345.1	family V	uncharacterized protein SOCEGT47_008130	Yes
KYF68979.1	family V	epoxide hydrolase	Yes
KYF67348.1	family V	hydrolase, partial	Yes
KYF66366.1	family V	hypothetical protein BE15_09265	Yes
KYF77291.1	family V	hypothetical protein BE17_35985, partial
AUX37354.1	family V	hydrolase	Yes
KYG07488.1	family V	alpha/beta hydrolase	Yes
AGP33865.1	family V	hypothetical protein SCE1572_04745	Yes
CAN97689.1	family V	putative hydrolase
KYG08712.1	family V	hypothetical protein BE21_22110
KYF94829.1	family V	hydrolase	Yes
KYF91284.1	family V	hydrolase	Yes
CAN91616.1	family V	probable 2-hydroxy-6-oxohepta-2,4-dienoate hydrolase	Yes
KYF59853.1	family V	alpha/beta hydrolase	Yes
KYG09359.1	family V	hydrolase	Yes
KYF50677.1	family V	hypothetical protein BE04_08700
AGP41898.1	family V	hypothetical protein SCE1572_49845
KYG00112.1	family V	hypothetical protein BE20_56855
KYF82321.1	family V	hypothetical protein BE18_20410
AUX38066.1	family V	hypothetical protein SOCE836_103050
KYF58868.1	family V	2-hydroxy-6-ketonona-2,4-dienedioic acid hydrolase	Yes
AUX29888.1	family V	alpha/beta hydrolase	Yes
CAN90254.1	family V	predicted proline iminopeptidase	Yes
KYF99566.1	family V	alpha/beta hydrolase	Yes
KYF97205.1	family V	alpha/beta hydrolase	Yes
KYF60570.1	family V	alpha/beta hydrolase
KYF85948.1	family V	2-hydroxy-6-oxohepta-2,4-dienoate hydrolase	Yes
AGP34741.1	family V	hypothetical protein SCE1572_09595	Yes
AUX34140.1	family V	uncharacterized protein SOCE836_063080	Yes
AUX23765.1	family V	alpha/beta hydrolase
AGP37336.1	family V	hypothetical protein SCE1572_24325
KYG06656.1	family V	2-hydroxy-6-oxohepta-2,4-dienoate hydrolase, partial	Yes
AUX40587.1	family V	alpha/beta hydrolase	Yes
KYF92013.1	family V	hydrolase, partial	Yes
KYF77720.1	family V	alpha/beta hydrolase
AUX47533.1	family V	alpha/beta hydrolase
KYF64242.1	family V	hydrolase, partial	Yes
KYF69680.1	family V	carboxylesterase	Yes
KYF90992.1	family V	sigma factor sigB regulation protein rsbQ	Yes
AUX47464.1	family V	alpha/beta hydrolase
KYG09752.1	family V	hydrolase
AUX40600.1	family V	alpha/beta hydrolase	Yes
AUX26255.1	family V	alpha/beta hydrolase	Yes
AUX36768.1	family V	3-oxoadipate enol-lactonase	Yes
KYG03946.1	family V	alpha/beta hydrolase
KYF64899.1	family V	carboxylesterase	Yes
KYF82374.1	family V	hydrolase
KYF52107.1	family V	alpha/beta hydrolase
AUX20843.1	family V	alpha/beta hydrolase	Yes
KYF96273.1	family V	alpha/beta hydrolase
KYF91828.1	family V	alpha/beta hydrolase
KYF77192.1	family V	hydrolase	Yes
KYF80721.1	family V	2-hydroxy-6-oxohepta-2,4-dienoate hydrolase	Yes
KYG02722.1	family V	hypothetical protein BE18_11545, partial
AUX44874.1	family V	alpha/beta hydrolase	Yes
KYF92055.1	family V	hydrolase, partial	Yes
AUX39709.1	family V	uncharacterized protein SOCE26_011040	Yes
AGP37247.1	family V	hypothetical protein SCE1572_23855
KYF91127.1	family V	hypothetical protein BE20_02040	Yes
KYG02912.1	family V	hypothetical protein BE18_21775	Yes
KYF57471.1	family V	epoxide hydrolase, partial	Yes
AUX32954.1	family V	alpha/beta hydrolase
CAN96832.1	family V	putative hydrolase	Yes
KYF82822.1	family V	alpha/beta hydrolase
KYF68505.1	family V	hydrolase
AUX26449.1	family V	uncharacterized protein SOCEGT47_070180	Yes
KYF66143.1	family V	hydrolase
KYF51635.1	family V	hydrolase, partial	Yes
KYF83523.1	family V	hydrolase	Yes
AUX24155.1	family V	hydrolase	Yes
KYF95445.1	family V	hydrolase
KYF97932.1	family V	hydrolase
KYF56997.1	family V	hypothetical protein BE04_26280
AGP34614.1	family V	hypothetical protein SCE1572_08890
CAN97813.1	family V	putative hydrolase
KYF61247.1	family V	2-hydroxy-6-oxohepta-2,4-dienoate hydrolase, partial	Yes
KYG08084.1	family V	hypothetical protein BE21_02130
AUX36931.1	family V	alpha/beta hydrolase
KYF48219.1	family V	hydrolase
AGP40885.1	family V	hypothetical protein SCE1572_44185
KYF59666.1	family V	hypothetical protein BE04_41330
AGP38370.1	family V	hypothetical protein SCE1572_30130
AUX43994.1	family V	uncharacterized protein SOCE26_054510	Yes
KYG11214.1	family V	hypothetical protein BE21_58035
AUX44740.1	family V	hydrolase	Yes
KYF49821.1	family V	carboxylesterase	Yes
KYF94616.1	family V	hydrolase	Yes
KYF89828.1	family V	hydrolase	Yes
KYF79119.1	family V	carboxylesterase	Yes
KYF64559.1	family V	2-hydroxy-6-oxohepta-2,4-dienoate hydrolase	Yes
KYF57163.1	family V	hydrolase
AUX29757.1	family V	alpha/beta hydrolase
AUX21258.1	family V	carboxylesterase	Yes
KYF97175.1	family V	hypothetical protein BE20_39615
KYG06664.1	family V	hydrolase	Yes
KYF54849.1	family V	hydrolase	Yes
AGP34721.1	family V	hypothetical protein SCE1572_09495	Yes
KYG07049.1	family V	hypothetical protein BE21_31375	Yes
AUX40952.1	family V	carboxylesterase	Yes
AUX40580.1	family V	hypothetical protein SOCE26_019810	Yes
KYF91416.1	family V	hypothetical protein BE20_14735
KYG06278.1	family V	carboxylesterase	Yes
CAN92078.1	family V	possible carboxylesterase	Yes
KYF86782.1	family V	carboxylesterase	Yes
KYF97527.1	family V	carboxylesterase	Yes
AUX29410.1	family V	hypothetical protein SOCE836_015000	Yes
AGP35104.1	family V	hypothetical protein SCE1572_11640	Yes
KYF65101.1	family V	hydrolase	Yes
AGP33459.1	family V	hypothetical protein SCE1572_02380
KYF92180.1	family V	hypothetical protein BE20_12480	Yes
KYF91685.1	family V	hypothetical protein BE18_41150	Yes
AGP38422.1	family V	hypothetical protein SCE1572_30445	Yes
KYF72866.1	family V	hydrolase	Yes
KYF58888.1	family V	carboxylesterase	Yes
KYF94637.1	family V	hydrolase	Yes
CAN95173.1	family V	putative hydrolase	Yes
KYF68311.1	family V	hypothetical protein BE15_24515	Yes
KYF63735.1	family V	alpha/beta hydrolase
AGP32158.1	family V	hypothetical protein SCE1572_07230	Yes
KYF79317.1	family V	hypothetical protein BE11_07555	Yes
AUX30286.1	family V	carboxylesterase	Yes
CAN94934.1	family V	alpha/beta hydrolase fold
AUX34371.1	family V	hydrolase	Yes
KYG07415.1	family V	hydrolase	Yes
KYG07858.1	family V	alpha/beta hydrolase
AUX28473.1	family V	hydrolase
KYF48076.1	family V	hypothetical protein BE08_18995	Yes
AUX46153.1	family V	protein kinase	Yes
AUX23906.1	family V	alpha/beta hydrolase
KYG00106.1	family V	alpha/beta hydrolase
KYF81609.1	family V	alpha/beta hydrolase
AUX40010.1	family V	hypothetical protein SOCE26_014050	Yes
CAN96798.1	family V	hydrolase, alpha/beta fold family
KYF69434.1	family V	hypothetical protein BE15_43810
KYF53309.1	family V	hydrolase, partial	Yes
KYF59039.1	family V	hydrolase	Yes
AUX25249.1	family V	protein kinase	Yes
AUX35737.1	family V	protein kinase
AUX44476.1	family V	alpha/beta hydrolase	Yes
AUX34635.1	family V	thioesterase
KYF52119.1	family V	hypothetical protein BE08_23740
KYF94152.1	family V	alpha/beta hydrolase	Yes
CAN96596.1	family V	Protein kinase
KYG04049.1	family V	hypothetical protein BE21_48820
KYG00394.1	family V	hydrolase	Yes
KYF77331.1	family V	hydrolase, partial	Yes
KYG01679.1	family V	alpha/beta hydrolase	Yes
KYG01462.1	family V	hypothetical protein BE20_53020
AUX21190.1	family V	thioesterase
KYG00588.1	family V	alpha/beta hydrolase, partial
AUX48011.1	family V	uncharacterized protein SOCE26_095370	Yes
KYF72786.1	family V	hypothetical protein BE15_02760
KYF68816.1	family V	alpha/beta hydrolase
KYF52603.1	family V	alpha/beta hydrolase
KYF75106.1	family V	alpha/beta hydrolase
KYF98595.1	family V	hypothetical protein BE20_03585
KYF79139.1	family V	hypothetical protein BE18_45100
AGP38064.1	family V	hypothetical protein SCE1572_28500	Yes
AGP34164.1	family V	hypothetical protein SCE1572_06425	Yes
KYF54042.1	family V	hypothetical protein BE04_42360
KYF72381.1	family V	hydrolase	Yes
AGP33620.1	family V	hypothetical protein SCE1572_03365
AUX20169.1	family V	uncharacterized protein SOCEGT47_006330	Yes
KYG07210.1	family V	hydrolase	Yes
KYG07707.1	family V	hypothetical protein BE21_27875
AUX46610.1	family V	alpha/beta hydrolase
KYF84277.1	family V	hypothetical protein BE17_30740
KYF59025.1	family V	hypothetical protein BE08_20895
KYF88956.1	family V	alpha/beta hydrolase, partial
AUX33993.1	family V	alpha/beta hydrolase
AUX20440.1	family V	alpha/beta hydrolase	Yes
KYF78200.1	family V	hydrolase	Yes
CAN96134.1	family V	hypothetical protein sce5970	Yes
CAN91608.1	family V	hypothetical protein sce1450	Yes
AUX33057.1	family V	alpha/beta hydrolase	Yes
CAN91055.1	family V	Hydrolase	Yes
KYF66588.1	family V	hypothetical protein BE15_21420	Yes
CAN92327.1	family V	Haloalkane dehalogenase
KYF70133.1	family V	hydrolase	Yes
AUX19765.1	family V	alpha/beta hydrolase	Yes
CAN93372.1	family V	hypothetical protein sce3213	Yes
KYF85839.1	family V	hypothetical protein BE17_34520, partial	Yes
KYF48840.1	family V	hypothetical protein BE08_40835
AUX31982.1	family V	uncharacterized protein SOCE836_041180
KYF70694.1	family V	hypothetical protein BE17_34885	Yes
AUX26903.1	family V	uncharacterized protein SOCEGT47_074730
KYF54858.1	family V	hypothetical protein BE04_05455	Yes
KYG00431.1	family V	hypothetical protein BE20_55650	Yes
AGP34734.1	family V	hypothetical protein SCE1572_09560	Yes
AUX34260.1	family V	hypothetical protein SOCE836_064310	Yes
KYF90733.1	family V	hypothetical protein BE20_16730	Yes
KYF95800.1	family V	hypothetical protein BE18_46650	Yes
KYG06661.1	family V	hypothetical protein BE21_33610	Yes
KYF52972.1	family V	hypothetical protein BE08_28895	Yes
KYF77185.1	family V	hypothetical protein BE11_48915	Yes
KYF93648.1	family V	hypothetical protein BE20_08935	Yes
KYF61344.1	family V	hypothetical protein BE15_15715	Yes
KYF95791.1	family V	hypothetical protein BE20_44245
AUX29881.1	family V	alpha/beta hydrolase	Yes
AUX26452.1	family V	uncharacterized protein SOCEGT47_070210
AGP38338.1	family V	hypothetical protein SCE1572_29965	Yes
KYG10676.1	family V	hypothetical protein BE21_10670	Yes
KYF64673.1	family V	alpha/beta hydrolase	Yes
AUX28546.1	family V	alpha/beta hydrolase
AGP40732.1	family V	hypothetical protein SCE1572_43365
KYF59499.1	family V	hypothetical protein BE04_38010
AUX41140.1	family V	alpha/beta hydrolase	Yes
KYF86913.1	family V	hypothetical protein BE20_27695
KYF81039.1	family V	hypothetical protein BE18_27695
AUX26939.1	family V	alpha/beta hydrolase	Yes
AUX26834.1	family V	polyketide synthase
AUX29756.1	family V	polyketide synthase
AUX36174.1	family V	hydrolase
KYG05487.1	family V	hypothetical protein BE21_40325
KYF99449.1	family V	hypothetical protein BE20_31325	Yes
KYF81090.1	family V	hypothetical protein BE18_23045	Yes
AUX48302.1	family V	alpha/beta hydrolase	Yes
KYG02345.1	family V	hypothetical protein BE21_05405
AGP33519.1	family V	hypothetical protein SCE1572_02760
CAN94160.1	family V	Putative hydrolase	Yes
KYG03986.1	family V	hydrolase	Yes
KYF92894.1	family V	hydrolase	Yes
KYF88887.1	family V	hypothetical protein BE17_50415
AGP37299.1	family V	hydrolase	Yes
KYG11434.1	family V	hypothetical protein BE21_07730	Yes
AUX45781.1	family V	temperature sensitive supressor	Yes
AUX32912.1	family V	alpha/beta hydrolase	Yes
AUX39244.1	family V	alpha/beta hydrolase
CAN90515.1	family V	hypothetical protein sce0358
KYF54428.1	family V	alpha/beta hydrolase, partial
KYF69475.1	family V	hypothetical protein BE15_17595
KYF61331.1	family V	hypothetical protein BE11_24765
KYF96107.1	family V	hypothetical protein BE20_04440
KYF98711.1	family V	hypothetical protein BE18_34730
KYF72842.1	family V	hypothetical protein BE11_41170
KYF54144.1	family V	hypothetical protein BE08_24870
KYF76650.1	family V	hypothetical protein BE18_19595
AUX33104.1	family V	polyketide synthase
KYF94033.1	family V	hypothetical protein BE20_07670
KYF78559.1	family V	hydrolase	Yes
KYF64212.1	family V	hydrolase	Yes
KYF58813.1	family V	hypothetical protein BE04_39630
KYF72020.1	family V	alpha/beta hydrolase
KYF71251.1	family V	hydrolase	Yes
KYG03773.1	family V	hypothetical protein BE21_50070
KYF55408.1	family V	hydrolase	Yes
CAN90466.1	family V	putative hydrolase	Yes
KYF56946.1	family V	hydrolase	Yes
AGP33472.1	family V	hypothetical protein SCE1572_02470	Yes
KYF89216.1	family V	hydrolase	Yes
KYG01529.1	family V	hydrolase	Yes
KYG07843.1	family V	hydrolase	Yes
AUX28492.1	family V	hydrolase	Yes
AUX42529.1	family V	carboxylesterase	Yes
KYF76524.1	family V	epoxide hydrolase
AUX19922.1	family V	hydrolase	Yes
KYF96045.1	family V	epoxide hydrolase
KYF79583.1	family V	epoxide hydrolase
AUX33042.1	family V	peptide synthetase
AUX39195.1	family V	hydrolase	Yes
KYG05488.1	family V	hypothetical protein BE21_40330
CAN98287.1	family V	probable hydrolase, alpha/beta fold family protein
KYG06003.1	family V	hypothetical protein BE21_37290	Yes
AUX30678.1	family V	hypothetical protein SOCE836_027890	Yes
AUX46525.1	family V	epoxide hydrolase
KYF95820.1	family V	hypothetical protein BE20_44150
KYF85630.1	family V	hypothetical protein BE17_01655
KYF55307.1	family V	alpha/beta hydrolase
KYF57174.1	family V	hypothetical protein BE04_44125	Yes
AGP35394.1	family V	hypothetical protein SCE1572_13190	Yes
AUX25431.1	family V	epoxide hydrolase
AGP42398.1	family V	hypothetical protein SCE1572_52570
AUX33883.1	family V	hypothetical protein SOCE836_060500	Yes
KYF85153.1	family V	hypothetical protein BE18_48450
AUX46039.1	family VI	phospholipase	Yes
KYF50983.1	family VI	dienelactone hydrolase, partial	Yes
KYF83471.1	family VI	dienelactone hydrolase, partial	Yes
KYF90244.1	family VI	dienelactone hydrolase	Yes
AGP32805.1	family VI	dienelactone hydrolase	Yes
KYF53935.1	family VI	dienelactone hydrolase, partial	Yes
KYG10303.1	family VI	dienelactone hydrolase, partial	Yes
KYF68982.1	family VI	dienelactone hydrolase	Yes
AUX36333.1	family VI	dienelactone hydrolase	Yes
KYF95901.1	family VI	dienelactone hydrolase, partial	Yes
AUX46850.1	family VI	dienelactone hydrolase	Yes
KYF66429.1	family VI	dienelactone hydrolase, partial	Yes
CAN97203.1	family VI	Carboxymethylenebutenolidase	Yes
KYF67190.1	family VI	phospholipase	Yes
KYF76862.1	family VI	phospholipase	Yes
KYF89812.1	family VI	Ricin and poly(3-hydroxybutyrate) depolymerase fusion,...
KYF61377.1	family VI	dienelactone hydrolase	Yes
KYF96983.1	family VI	phospholipase
KYF92807.1	family VI	phospholipase
AUX25701.1	family VI	dienelactone hydrolase	Yes
AUX28066.1	family VI	uncharacterized protein SOCE836_001340
KYF55636.1	family VI	phospholipase
AGP34778.1	family VI	hypothetical protein SCE1572_09795
KYG00669.1	family VI	dienelactone hydrolase	Yes
KYG00985.1	family VI	dienelactone hydrolase	Yes
KYF63411.1	family VI	hypothetical protein BE15_36765
KYF53518.1	family VI	phospholipase
CAN90905.1	family VI	Ricin precursor and Poly(3-hydroxybutyrate) depolymera...
KYG06617.1	family VI	Ricin and poly(3-hydroxybutyrate) depolymerase fusion ...
AUX35634.1	family VI	esterase
KYF98985.1	family VI	hypothetical protein BE20_33145	Yes
KYG08201.1	family VI	hypothetical protein BE21_25055	Yes
AGP32036.1	family VI	dienelactone hydrolase	Yes
KYG10967.1	family VI	phospholipase
AGP39686.1	family VI	hypothetical protein SCE1572_37460
KYF83734.1	family VI	hypothetical protein BE18_12875	Yes
AUX42782.1	family VI	dienelactone hydrolase	Yes
KYF76226.1	family VI	dienelactone hydrolase	Yes
KYF70490.1	family VI	hypothetical protein BE11_00585, partial
KYF96306.1	family VI	dienelactone hydrolase	Yes
KYF85365.1	family VI	dienelactone hydrolase	Yes
KYF72352.1	family VI	hypothetical protein BE15_41115
KYF87995.1	family VI	Ricin and poly(3-hydroxybutyrate) depolymerase fusion,...
KYF94963.1	family VI	Ricin and poly(3-hydroxybutyrate) depolymerase fusion ...
AUX28009.1	family VI	carboxymethylenebutenolidase	Yes
KYG08140.1	family VI	Ricin and poly(3-hydroxybutyrate) depolymerase fusion ...
AGP33132.1	family VI	hypothetical protein SCE1572_00620
AUX35969.1	family VI	dienelactone hydrolase	Yes
KYF81749.1	family VI	hypothetical protein BE17_46380	Yes
AUX43712.1	family VI	carboxylesterase
CAN95184.1	family VI	putative Hydrolase
CAN94263.1	family VI	probable secreted esterase
KYF88833.1	family VI	hypothetical protein BE20_21915	Yes
KYF89148.1	family VI	hypothetical protein BE17_45225, partial
KYF84575.1	family VI	hypothetical protein BE11_42310, partial	Yes
CAN90218.1	family VI	putative carboxymethylenebutenolidase	Yes
KYF57682.1	family VI	hydrolase
AGP33369.1	family VI	hypothetical protein SCE1572_01880
AUX22863.1	family VI	uncharacterized protein SOCEGT47_033790
AUX33270.1	family VI	carboxylesterase
KYF71765.1	family VI	dienelactone hydrolase	Yes
CAN93435.1	family VI	Esterase/lipase/thioesterase family protein
KYF65311.1	family VI	hypothetical protein BE15_43090
AGP35429.1	family VI	hypothetical protein SCE1572_13385
CAN97650.1	family VI	putative secreted esterase
AUX21266.1	family VI	uncharacterized protein SOCEGT47_017460
AUX33044.1	family VI	uncharacterized protein SOCE836_051960
AUX34673.1	family VI	uncharacterized protein SOCE836_068490
AUX36784.1	family VI	uncharacterized protein SOCE836_089990
KYF80126.1	family VI	hypothetical protein BE17_12015
AUX36999.1	family VI	uncharacterized protein SOCE836_092180
KYF55441.1	family VI	hypothetical protein BE08_04040
AUX43577.1	family VI	uncharacterized protein SOCE26_050270
KYF67026.1	family VI	hypothetical protein BE15_11960
KYF69724.1	family VI	hypothetical protein BE11_26300
KYF88504.1	family VI	hypothetical protein BE20_22765
KYF56659.1	family VI	hypothetical protein BE04_11875
KYF96492.1	family VI	hypothetical protein BE18_37235
KYF76792.1	family VI	hypothetical protein BE11_43255
AUX39854.1	family VI	uncharacterized protein SOCE26_012490
CAN96541.1	family VI	probable carboxylesterase
CAN91349.1	family VI	hypothetical protein predicted by Glimmer/Critica	Yes
KYF49770.1	family VI	hypothetical protein BE08_01700	Yes
KYF63510.1	family VI	hypothetical protein BE11_05175	Yes
KYF73581.1	family VI	hypothetical protein BE15_21845	Yes
CAN94347.1	family VI	hypothetical protein predicted by Glimmer/Critica
KYF94987.1	family VI	hypothetical protein BE17_01585, partial	Yes
KYF73318.1	family VI	alpha/beta hydrolase	Yes
KYF84066.1	family VII	hypothetical protein BE11_15570, partial	Yes
KYG02350.1	family VII	hypothetical protein BE18_02715, partial	Yes
KYF95152.1	family VII	carboxylesterase	Yes
KYF59491.1	family VII	carboxylesterase, partial	Yes
AGP38017.1	family VII	hypothetical protein SCE1572_28215	Yes
KYG05131.1	family VII	carboxylesterase	Yes
KYF72609.1	family VII	carboxylesterase	Yes
KYF52609.1	family VII	carboxylesterase	Yes
AUX33896.1	family VII	carboxylesterase	Yes
AUX30833.1	family VII	carboxylesterase	Yes
KYF87270.1	family VII	hypothetical protein BE20_26710	Yes
KYF65484.1	family VII	hypothetical protein BE15_24615	Yes
AUX38922.1	family VII	carboxylesterase	Yes
KYG05894.1	family VII	hypothetical protein BE21_37980	Yes
CAN94872.1	family VII	putative carboxylesterase	Yes
AUX42382.1	family VII	uncharacterized protein SOCE26_038130	Yes
AUX39966.1	family VII	carboxylesterase	Yes
AUX38926.1	family VII	carboxylesterase	Yes
KYF87935.1	family VII	hypothetical protein BE20_24435	Yes
KYF83012.1	family VII	hypothetical protein BE18_48690	Yes
KYG08512.1	family VII	hypothetical protein BE21_23275	Yes
AUX38494.1	family VII	esterase	Yes
KYF94247.1	family VII	esterase	Yes
CAN99402.1	family VII	Putative esterase/lipase	Yes
KYF64643.1	family VII	hypothetical protein BE04_16210, partial	Yes
KYG08346.1	family VII	esterase	Yes
KYF57731.1	family VII	esterase	Yes
KYF98583.1	family VII	esterase, partial	Yes
KYF71002.1	family VII	esterase	Yes
AUX49088.1	family VII	esterase	Yes
AGP42314.1	family VII	hypothetical protein SCE1572_52130	Yes
KYF96040.1	family VII	hypothetical protein BE17_12030, partial	Yes
KYF83295.1	family VII	hypothetical protein BE17_01895	Yes
AUX42370.1	family VII	alpha/beta hydrolase	Yes
AUX22000.1	family VII	alpha/beta hydrolase	Yes
AUX39607.1	family VII	esterase	Yes
KYF88190.1	family VIII	serine hydrolase, partial
KYG07360.1	family VIII	serine hydrolase, partial
AGP34009.1	family VIII	hypothetical protein SCE1572_05555
AUX44525.1	family VIII	serine hydrolase
AUX29081.1	family VIII	serine hydrolase
AUX29926.1	family VIII	serine hydrolase
AUX40991.1	family VIII	serine hydrolase
KYG06619.1	family VIII	serine hydrolase
KYF84167.1	family VIII	hypothetical protein BE17_41310, partial
KYF75151.1	family VIII	serine hydrolase
KYF71483.1	family VIII	hypothetical protein BE11_06305
KYF56132.1	family VIII	serine hydrolase
KYF74936.1	family VIII	serine hydrolase
KYF56047.1	family VIII	serine hydrolase
AGP34771.1	family VIII	beta-lactamase
KYF98097.1	family VIII	serine hydrolase
AUX20903.1	family VIII	serine hydrolase
KYF64180.1	family VIII	serine hydrolase
KYF87719.1	family VIII	serine hydrolase
AUX26392.1	family VIII	serine hydrolase
KYF91733.1	family VIII	serine hydrolase
KYF86526.1	family VIII	serine hydrolase
KYF74472.1	family VIII	serine hydrolase
CAN96810.1	family VIII	putative beta-lactamase precursor
KYG10588.1	family VIII	serine hydrolase
AGP40016.1	family VIII	beta-lactamase
KYF55679.1	family VIII	serine hydrolase
KYF83398.1	family VIII	serine hydrolase, partial
KYF64166.1	family VIII	serine hydrolase
KYF74524.1	family VIII	serine hydrolase, partial
KYF74076.1	family VIII	serine hydrolase
KYG09782.1	family VIII	serine hydrolase
AUX35993.1	family VIII	serine hydrolase
KYF56385.1	family VIII	serine hydrolase
KYF80403.1	family VIII	serine hydrolase
CAN91653.1	family VIII	putative beta-lactamase
KYF88391.1	family VIII	serine hydrolase
AGP40858.1	family VIII	hypothetical protein SCE1572_44045
KYF97629.1	family VIII	serine hydrolase
AUX43432.1	family VIII	serine hydrolase
KYF56707.1	family VIII	serine hydrolase
AUX47433.1	family VIII	serine hydrolase
AUX36898.1	family VIII	serine hydrolase
KYF53239.1	family VIII	serine hydrolase, partial
KYF63027.1	family VIII	serine hydrolase
AUX29304.1	family VIII	serine hydrolase
AUX40628.1	family VIII	serine hydrolase
KYF55935.1	family VIII	serine hydrolase
AUX26225.1	family VIII	serine hydrolase
AUX41590.1	family VIII	uncharacterized protein SOCE26_030110
KYG09343.1	family VIII	hypothetical protein BE21_01665
KYF70705.1	family VIII	alkaline D-peptidase, partial
KYF56930.1	family VIII	hypothetical protein BE04_38965
AGP38254.1	family VIII	hypothetical protein SCE1572_29505
AUX40641.1	family VIII	alkaline D-peptidase
AUX28305.1	family VIII	alkaline D-peptidase
AGP37456.1	family VIII	hypothetical protein SCE1572_24965
KYG03793.1	family VIII	serine hydrolase
KYF49674.1	family VIII	serine hydrolase
AUX33117.1	family VIII	serine hydrolase
AUX34103.1	family VIII	serine hydrolase
KYG10945.1	family VIII	hypothetical protein BE21_01125
KYF62612.1	family VIII	serine hydrolase
AUX20650.1	family VIII	serine hydrolase
KYF83794.1	family VIII	alkaline D-peptidase, partial
KYF96203.1	family VIII	hypothetical protein BE20_42890
KYF90676.1	family VIII	hypothetical protein BE18_21800
KYF53065.1	family VIII	alkaline D-peptidase
AUX28306.1	family VIII	alkaline D-peptidase
AUX40640.1	family VIII	alkaline D-peptidase
KYF75567.1	family VIII	alkaline D-peptidase
KYF59832.1	family VIII	serine hydrolase
AUX26721.1	family VIII	serine hydrolase
KYF69194.1	family VIII	alkaline D-peptidase
KYF78152.1	family VIII	alkaline D-peptidase
KYG07991.1	family VIII	alkaline D-peptidase
KYF56667.1	family VIII	serine hydrolase
KYF87086.1	family VIII	hypothetical protein BE20_27070
KYG00263.1	family VIII	hypothetical protein BE18_05320
KYF60496.1	family VIII	alkaline D-peptidase, partial
AGP35987.1	family VIII	hypothetical protein SCE1572_16645
CAN94029.1	family VIII	hypothetical protein predicted by Glimmer/Critica
KYF66633.1	family VIII	serine hydrolase
KYF75568.1	family VIII	alkaline D-peptidase
KYF76898.1	family VIII	serine hydrolase
KYF53770.1	family VIII	alkaline D-peptidase, partial
KYF89562.1	family VIII	serine hydrolase
KYF81152.1	family VIII	hypothetical protein BE11_14325
KYF50355.1	family VIII	hypothetical protein BE04_38290
KYF69200.1	family VIII	alkaline D-peptidase
AUX42563.1	family VIII	uncharacterized protein SOCE26_039960
KYG07984.1	family VIII	alkaline D-peptidase, partial
KYF76664.1	family VIII	hypothetical protein BE11_08355
KYF74867.1	family VIII	hypothetical protein BE17_50790
CAN96606.1	family VIII	hypothetical protein predicted by Glimmer/Critica
AGP36607.1	family VIII	hypothetical protein SCE1572_20175
KYG01959.1	family VIII	hypothetical protein BE18_20150
KYF94060.1	family VIII	hypothetical protein BE20_07645
KYG04789.1	family VIII	hypothetical protein BE21_44790
AUX40642.1	family VIII	alkaline D-peptidase
KYF56964.1	family VIII	hypothetical protein BE08_14220
AUX32123.1	family VIII	uncharacterized protein SOCE836_042590
KYF63086.1	family VIII	hypothetical protein BE15_12185
CAN95782.1	family VIII	putative penicillin-binding protein
AUX46100.1	family VIII	uncharacterized protein SOCE26_076050
KYF52031.1	family VIII	serine hydrolase, partial
CAN94028.1	family VIII	alkaline D-peptidase
KYF62883.1	family VIII	hypothetical protein BE04_36095
AGP38562.1	family VIII	hypothetical protein SCE1572_31245
KYF57605.1	family VIII	hypothetical protein BE04_11790, partial
AGP42008.1	family VIII	hypothetical protein SCE1572_50440
KYG04720.1	family VIII	hypothetical protein BE21_45100, partial
AUX32186.1	family VIII	uncharacterized protein SOCE836_043230
KYF94876.1	family VIII	hypothetical protein BE20_05295, partial
AGP36663.1	family VIII	hypothetical protein SCE1572_20490
KYF86906.1	family VIII	hypothetical protein BE18_14220, partial
KYF51350.1	family VIII	hypothetical protein BE08_36415, partial
KYF87559.1	family VIII	hypothetical protein BE20_25640
KYG02029.1	family VIII	hypothetical protein BE18_33065
AUX44305.1	family VIII	serine hydrolase
KYG08751.1	family VIII	hypothetical protein BE21_21845
AGP41843.1	family VIII	hypothetical protein SCE1572_49555
AUX39071.1	family VIII	uncharacterized protein SOCE26_004530
KYG02921.1	family VIII	serine hydrolase
AUX34803.1	family VIII	serine hydrolase
AGP38856.1	family VIII	hypothetical protein SCE1572_32835
KYF71902.1	family VIII	hypothetical protein BE15_13130
AUX38004.1	family VIII	EstA family serine hydrolase
KYF54773.1	family VIII	hypothetical protein BE04_16215
KYF96545.1	family VIII	serine hydrolase
KYF77805.1	family VIII	hypothetical protein BE11_39980
KYF65823.1	family VIII	serine hydrolase
KYF72454.1	family VIII	serine hydrolase
KYF93213.1	family VIII	hypothetical protein BE17_48670
AUX35652.1	family VIII	hypothetical protein SOCE836_078480
KYF96915.1	family VIII	hypothetical protein BE20_40520
KYF82051.1	family VIII	hypothetical protein BE11_40855, partial
AUX21722.1	family VIII	serine hydrolase
KYF84564.1	family VIII	hypothetical protein BE11_47195
AUX45200.1	family VIII	uncharacterized protein SOCE26_066810
CAN95508.1	family VIII	putative beta-lactamase
KYG03810.1	family VIII	hypothetical protein BE21_04275
AGP39702.1	family VIII	hypothetical protein SCE1572_37550
KYF54878.1	family VIII	hypothetical protein BE04_48110
AUX39685.1	family VIII	serine hydrolase
KYF88744.1	family VIII	hypothetical protein BE20_22245
KYF89720.1	family VIII	hypothetical protein BE18_27615
AUX40482.1	family VIII	serine hydrolase
AUX24401.1	family VIII	EstA family serine hydrolase
KYG09641.1	family VIII	hypothetical protein BE21_16650
AUX44540.1	family VIII	serine hydrolase
AUX44580.1	family VIII	uncharacterized protein SOCE26_060460
AUX37028.1	family VIII	EstA family serine hydrolase
AGP38774.1	family VIII	hypothetical protein SCE1572_32395
AUX25103.1	family VIII	hypothetical protein SOCEGT47_056460
CAN96421.1	family VIII	hypothetical protein sce6254
CAN97941.1	family VIII	carboxylesterase
KYF60066.1	family VIII	hypothetical protein BE08_06780, partial
AUX26401.1	family VIII	EstA family serine hydrolase
KYF77404.1	family VIII	hypothetical protein BE11_13885
AUX46056.1	family VIII	hypothetical protein SOCE26_075590
AUX29612.1	family VIII	uncharacterized protein SOCE836_017030
KYF65501.1	family VIII	hypothetical protein BE15_15555
AUX25822.1	family VIII	uncharacterized protein SOCEGT47_063740
KYF52565.1	family VIII	hypothetical protein BE08_32590
KYF80335.1	family VIII	hypothetical protein BE17_49480
KYF93630.1	family VIII	hypothetical protein BE20_08825
KYF72801.1	family VIII	hypothetical protein BE17_24775
AGP40042.1	family VIII	hypothetical protein SCE1572_39430
KYF97751.1	family VIII	serine hydrolase
KYG10579.1	family VIII	serine hydrolase
KYF71505.1	family VIII	serine hydrolase
AUX25031.1	family VIII	uncharacterized protein SOCEGT47_055730
AUX41661.1	family VIII	uncharacterized protein SOCE26_030830
CAN96476.1	family VIII	hypothetical protein predicted by Glimmer/Critica
AUX36520.1	family VIII	D-alanyl-D-alanine carboxypeptidase
AUX25260.1	family VIII	uncharacterized protein SOCEGT47_058040
KYF95094.1	family VIII	hypothetical protein BE18_12970
AUX25419.1	family VIII	uncharacterized protein SOCEGT47_059650
KYF70694.1	family X	hypothetical protein BE17_34885	Yes
AUX29881.1	family X	alpha/beta hydrolase	Yes
AUX19765.1	family X	alpha/beta hydrolase	Yes
KYG00431.1	family X	hypothetical protein BE20_55650	Yes
KYF61344.1	family X	hypothetical protein BE15_15715	Yes
KYF52972.1	family X	hypothetical protein BE08_28895	Yes
KYG06661.1	family X	hypothetical protein BE21_33610	Yes
KYF54858.1	family X	hypothetical protein BE04_05455	Yes
CAN91608.1	family X	hypothetical protein sce1450	Yes
KYF77185.1	family X	hypothetical protein BE11_48915	Yes
AGP34734.1	family X	hypothetical protein SCE1572_09560	Yes
KYF47478.1	family X	hypothetical protein BE08_27780	Yes
AUX40590.1	family X	alpha/beta hydrolase
AUX41803.1	family X	uncharacterized protein SOCE26_032280	Yes
KYG06278.1	family X	carboxylesterase	Yes
AUX40952.1	family X	carboxylesterase	Yes
KYF86782.1	family X	carboxylesterase	Yes
KYF97527.1	family X	carboxylesterase	Yes
KYF79119.1	family X	carboxylesterase	Yes
AUX30286.1	family X	carboxylesterase	Yes
AGP35104.1	family X	hypothetical protein SCE1572_11640	Yes
KYF58888.1	family X	carboxylesterase	Yes
KYF64899.1	family X	carboxylesterase	Yes
KYF49821.1	family X	carboxylesterase	Yes
CAN92078.1	family X	possible carboxylesterase	Yes
KYF69680.1	family X	carboxylesterase	Yes
AUX21258.1	family X	carboxylesterase	Yes
KYF78474.1	family X	alpha/beta hydrolase	Yes
CAN93635.1	family X	hypothetical protein sce3475	Yes
KYF59579.1	family X	hypothetical protein BE08_30810, partial	Yes
CAN96134.1	family X	hypothetical protein sce5970	Yes
KYF74440.1	family X	hypothetical protein BE11_28425, partial	Yes
KYG01511.1	family X	hypothetical protein BE18_06100, partial	Yes
KYF64643.1	family X	hypothetical protein BE04_16210, partial	Yes
AUX41468.1	family X	hypothetical protein SOCE26_028810	Yes
KYF95501.1	family X	hypothetical protein BE20_45315, partial	Yes
KYF66961.1	family X	alpha/beta hydrolase	Yes
AUX31085.1	family X	hypothetical protein SOCE836_032030	Yes
AGP35748.1	family X	hypothetical protein SCE1572_15215	Yes
KYF73351.1	family X	hypothetical protein BE15_01495	Yes
KYF87619.1	family X	hypothetical protein BE17_38325	Yes
KYF82699.1	family X	hypothetical protein BE17_02850, partial	Yes
AUX45781.1	family X	temperature sensitive supressor	Yes
KYF56735.1	family X	prolyl aminopeptidase	Yes
AGP33119.1	family X	prolyl aminopeptidase	Yes
KYG08151.1	family X	prolyl aminopeptidase	Yes
KYF95377.1	family X	prolyl aminopeptidase	Yes
KYF88688.1	family X	prolyl aminopeptidase	Yes
AUX28051.1	family X	hypothetical protein SOCE836_001190	Yes
CAN92699.1	family X	unnamed protein product	Yes
KYG05658.1	family X	hypothetical protein BE21_39350, partial	Yes
AUX21780.1	family X	hypothetical protein SOCEGT47_022680	Yes
CAN90254.1	family X	predicted proline iminopeptidase	Yes
KYF86370.1	family X	prolyl aminopeptidase	Yes
KYG01755.1	family X	alpha/beta hydrolase	Yes
KYG01380.1	family X	alpha/beta hydrolase	Yes
KYF73434.1	family X	hypothetical protein BE11_19945	Yes
KYF83523.1	family X	hydrolase	Yes
AUX38766.1	family X	sigma factor sigB regulation protein rsbQ	Yes
KYF70409.1	family X	prolyl aminopeptidase	Yes
KYG04431.1	family X	hypothetical protein BE21_46855	Yes
KYF77192.1	family X	hydrolase	Yes
KYF84204.1	family X	sigma factor sigB regulation protein rsbQ	Yes
KYF55858.1	family X	alpha/beta hydrolase	Yes
AUX32481.1	family X	hypothetical protein SOCE836_046210	Yes
AUX44199.1	family X	hypothetical protein SOCE26_056630	Yes
KYF85318.1	family X	hypothetical protein BE17_03290, partial	Yes
AGP36932.1	family X	hypothetical protein SCE1572_22015	Yes
AUX33883.1	family X	hypothetical protein SOCE836_060500	Yes
KYF67703.1	family X	sigma factor sigB regulation protein rsbQ	Yes
KYF75607.1	family X	sigma factor sigB regulation protein rsbQ	Yes
KYF53891.1	family X	hypothetical protein BE08_02115, partial	Yes
KYF56936.1	family X	hypothetical protein BE04_12595, partial	Yes
KYG06213.1	family X	alpha/beta hydrolase	Yes
KYF79799.1	family X	prolyl aminopeptidase	Yes
KYF73318.1	family X	alpha/beta hydrolase	Yes
KYF99204.1	family X	hypothetical protein BE20_32380	Yes
KYG00338.1	family X	hypothetical protein BE18_14030	Yes
CAN91616.1	family X	probable 2-hydroxy-6-oxohepta-2,4-dienoate hydrolase	Yes
KYF91208.1	family X	alpha/beta hydrolase, partial	Yes
AUX42981.1	family X	hypothetical protein SOCE26_044210	Yes
CAN96832.1	family X	putative hydrolase	Yes
AUX42529.1	family X	carboxylesterase	Yes
KYF94637.1	family X	hydrolase	Yes
KYF65101.1	family X	hydrolase	Yes
KYF72866.1	family X	hydrolase	Yes
KYF52741.1	family X	alpha/beta hydrolase, partial	Yes
AUX40580.1	family X	hypothetical protein SOCE26_019810	Yes
AUX42858.1	family X	alpha/beta hydrolase	Yes
KYF88659.1	family X	hydrolase	Yes
AGP38422.1	family X	hypothetical protein SCE1572_30445	Yes
AUX34371.1	family X	hydrolase	Yes
KYF59039.1	family X	hydrolase	Yes
KYF66843.1	family X	hypothetical protein BE11_37125	Yes
KYF81315.1	family X	hypothetical protein BE11_22140	Yes
KYF65789.1	family X	alpha/beta hydrolase, partial	Yes
AUX47336.1	family X	sigma factor sigB regulation protein rsbQ	Yes
KYG06664.1	family X	hydrolase	Yes
KYF54849.1	family X	hydrolase	Yes
AGP34721.1	family X	hypothetical protein SCE1572_09495	Yes
KYF94616.1	family X	hydrolase	Yes
KYF89828.1	family X	hydrolase	Yes
KYG07415.1	family X	hydrolase	Yes
KYF65259.1	family X	hypothetical protein BE15_05985	Yes
AGP38004.1	family X	hypothetical protein SCE1572_28150	Yes
KYF62516.1	family X	hypothetical protein BE11_29480	Yes
AUX43387.1	family X	arylesterase	Yes
AUX44740.1	family X	hydrolase	Yes
KYF88728.1	family X	hydrolase	Yes
KYG00289.1	family X	hydrolase	Yes
CAN91965.1	family X	hypothetical protein sce1807	Yes
AUX46906.1	family X	hydrolase	Yes
CAN95173.1	family X	putative hydrolase	Yes
AUX29888.1	family X	alpha/beta hydrolase	Yes
KYF73261.1	family X	hydrolase	Yes
KYF83533.1	family X	hypothetical protein BE11_39165, partial	Yes
AUX24155.1	family X	hydrolase	Yes
KYF79206.1	family X	arylesterase	Yes
KYF76000.1	family X	arylesterase	Yes
AUX34729.1	family X	hydrolase	Yes
KYG06656.1	family X	2-hydroxy-6-oxohepta-2,4-dienoate hydrolase, partial	Yes
KYF61444.1	family X	alpha/beta hydrolase	Yes
KYF81361.1	family X	alpha/beta hydrolase, partial	Yes
AUX46470.1	family X	arylesterase	Yes
AGP34741.1	family X	hypothetical protein SCE1572_09595	Yes
KYF85948.1	family X	2-hydroxy-6-oxohepta-2,4-dienoate hydrolase	Yes
AUX46491.1	family X	hypothetical protein SOCE26_079970	Yes
KYF61247.1	family X	2-hydroxy-6-oxohepta-2,4-dienoate hydrolase, partial	Yes
AUX22854.1	family X	hydrolase	Yes
KYF99568.1	family X	arylesterase	Yes
KYF53583.1	family X	alpha/beta hydrolase, partial	Yes
KYG03780.1	family X	hydrolase	Yes
KYF64822.1	family X	hydrolase	Yes
KYF69646.1	family X	hypothetical protein BE15_34950, partial	Yes
KYF51940.1	family X	hypothetical protein BE04_00465, partial	Yes
KYG07493.1	family X	arylesterase	Yes
KYF94371.1	family X	hypothetical protein BE20_06745	Yes
AGP37715.1	family X	hypothetical protein SCE1572_26490	Yes
AUX43940.1	family X	peptidase S9	Yes
AUX33534.1	family X	peptidase S9	Yes
KYF64559.1	family X	2-hydroxy-6-oxohepta-2,4-dienoate hydrolase	Yes
KYF74161.1	family X	hypothetical protein BE17_25570, partial	Yes
AUX22886.1	family X	hypothetical protein SOCEGT47_034020	Yes
AGP33857.1	family X	hypothetical protein SCE1572_04705	Yes
AGP35909.1	family X	hypothetical protein SCE1572_16205	Yes
AUX28909.1	family X	chloroperoxidase	Yes
KYF72381.1	family X	hydrolase	Yes
KYF89248.1	family X	hypothetical protein BE20_20810	Yes
KYF81516.1	family X	hypothetical protein BE18_02365	Yes
KYG03450.1	family X	hypothetical protein BE21_51570	Yes
CAN93806.1	family X	unnamed protein product	Yes
KYF69619.1	family X	hypothetical protein BE15_27670	Yes
KYF70022.1	family X	hydrolase	Yes
KYF53331.1	family X	hypothetical protein BE04_22220	Yes
KYF63510.1	family X	hypothetical protein BE11_05175	Yes
AUX40600.1	family X	alpha/beta hydrolase	Yes
KYF80721.1	family X	2-hydroxy-6-oxohepta-2,4-dienoate hydrolase	Yes
KYF52109.1	family X	hypothetical protein BE08_04525, partial	Yes
KYG04548.1	family X	alpha/beta hydrolase, partial	Yes
AUX32359.1	family X	alpha/beta hydrolase	Yes
CAN97662.1	family X	putative hydrolase	Yes
KYF98060.1	family X	alpha/beta hydrolase	Yes
CAN94526.1	family X	hypothetical protein predicted by Glimmer/Critica	Yes
KYF49770.1	family X	hypothetical protein BE08_01700	Yes
KYF73581.1	family X	hypothetical protein BE15_21845	Yes
AGP36830.1	family X	hypothetical protein SCE1572_21420	Yes
KYF57174.1	family X	hypothetical protein BE04_44125	Yes
AGP35394.1	family X	hypothetical protein SCE1572_13190	Yes
KYF53557.1	family X	hydrolase	Yes
KYG06003.1	family X	hypothetical protein BE21_37290	Yes
AUX30678.1	family X	hypothetical protein SOCE836_027890	Yes
AUX45350.1	family X	hypothetical protein SOCE26_068320	Yes
KYF53309.1	family X	hydrolase, partial	Yes
KYF84281.1	family X	hydrolase	Yes
AUX43705.1	family X	epoxide hydrolase	Yes
KYF55680.1	family X	hypothetical protein BE08_31370, partial	Yes
KYF92180.1	family X	hypothetical protein BE20_12480	Yes
KYF91685.1	family X	hypothetical protein BE18_41150	Yes
AGP38789.1	family X	hydrolase	Yes
AUX29410.1	family X	hypothetical protein SOCE836_015000	Yes
KYG07049.1	family X	hypothetical protein BE21_31375	Yes
KYF88005.1	family X	chlorophyllase	Yes
KYF91792.1	family X	chlorophyllase	Yes
CAN91055.1	family X	Hydrolase	Yes
KYF77331.1	family X	hydrolase, partial	Yes
AGP32158.1	family X	hypothetical protein SCE1572_07230	Yes
KYF58868.1	family X	2-hydroxy-6-ketonona-2,4-dienedioic acid hydrolase	Yes
AGP34164.1	family X	hypothetical protein SCE1572_06425	Yes
KYG00394.1	family X	hydrolase	Yes
KYF48076.1	family X	hypothetical protein BE08_18995	Yes
AUX21728.1	family X	hypothetical protein SOCEGT47_022150	Yes
KYG07210.1	family X	hydrolase	Yes
KYF79317.1	family X	hypothetical protein BE11_07555	Yes
AUX34660.1	family X	hypothetical protein SOCE836_068360	Yes
AUX40010.1	family X	hypothetical protein SOCE26_014050	Yes
KYF68311.1	family X	hypothetical protein BE15_24515	Yes
AUX39827.1	family X	alpha/beta hydrolase	Yes
KYF81129.1	family X	hypothetical protein BE11_26655, partial	Yes
AUX46554.1	family X	hypothetical protein SOCE26_080600	Yes
AGP38724.1	family X	Chlorophyllase multi-domain protein	Yes
CAN91168.1	family X	hypothetical protein sce1011	Yes
KYF93292.1	family X	hydrolase	Yes
KYF98952.1	family X	hydrolase	Yes
KYF98077.1	family X	hypothetical protein BE20_36350
KYF88635.1	family X	hypothetical protein BE18_36955
KYG05447.1	family X	hypothetical protein BE21_40605
AUX31355.1	family X	uncharacterized protein SOCE836_034840
CAN92652.1	family X	hypothetical protein sce2493	Yes
KYF90992.1	family X	sigma factor sigB regulation protein rsbQ	Yes
AUX27499.1	family X	hypothetical protein SOCEGT47_080900	Yes
AGP35969.1	family X	hypothetical protein SCE1572_16555
AUX36768.1	family X	3-oxoadipate enol-lactonase	Yes
CAN92349.1	family X	hypothetical protein sce2190	Yes
AUX48202.1	family X	hypothetical protein SOCE26_097330
AUX31029.1	family X	hypothetical protein SOCE836_031460	Yes
KYG06592.1	family X	hypothetical protein BE21_03100	Yes
CAN96168.1	family X	hypothetical protein sce6004	Yes
AUX41414.1	family X	hypothetical protein SOCE26_028260	Yes
KYF90017.1	family X	hypothetical protein BE17_48395
KYF67577.1	family X	chlorophyllase	Yes
KYF66166.1	family X	hypothetical protein BE11_30900	Yes
KYF83295.1	family X	hypothetical protein BE17_01895	Yes
AUX42370.1	family X	alpha/beta hydrolase	Yes
KYF55420.1	family X	hypothetical protein BE04_29680, partial
CAN93673.1	family X	putative hydrolase	Yes
CAN90466.1	family X	putative hydrolase	Yes
KYF73600.1	family X	peptidase S15	Yes
AUX39195.1	family X	hydrolase	Yes
KYF70255.1	family X	hypothetical protein BE17_36930
AUX28492.1	family X	hydrolase	Yes
KYF64212.1	family X	hydrolase	Yes
AUX19922.1	family X	hydrolase	Yes
KYF71251.1	family X	hydrolase	Yes
KYF56946.1	family X	hydrolase	Yes
AGP33472.1	family X	hypothetical protein SCE1572_02470	Yes
AUX48799.1	family X	uncharacterized protein SOCE26_103400	Yes
KYF89216.1	family X	hydrolase	Yes
KYG01529.1	family X	hydrolase	Yes
AUX45184.1	family X	alpha/beta hydrolase	Yes
KYG07843.1	family X	hydrolase	Yes
KYF78559.1	family X	hydrolase	Yes
CAN90255.1	family X	putative Carboxymethylenebutenolidase	Yes
AUX44476.1	family X	alpha/beta hydrolase	Yes
KYF55408.1	family X	hydrolase	Yes
KYF49858.1	family X	hypothetical protein BE08_46240
KYG01823.1	family X	hypothetical protein BE21_56035	Yes
KYF73943.1	family X	peptidase S15	Yes
KYF59845.1	family X	hypothetical protein BE04_47605	Yes
AGP33915.1	family X	hypothetical protein SCE1572_05055	Yes
KYF82364.1	family X	hypothetical protein BE17_13000
KYF79271.1	family X	hypothetical protein BE18_46870	Yes
KYF93124.1	family X	hypothetical protein BE20_01320	Yes
CAN91169.1	family XIII	putative hydrolase	Yes
KYG07050.1	family XIII	hydrolase	Yes
KYF79323.1	family XIII	hydrolase	Yes
KYF68317.1	family XIII	hydrolase	Yes
KYF92181.1	family XIII	hydrolase	Yes
KYF52978.1	family XIII	hydrolase	Yes
AGP34312.1	family XIII	hypothetical protein SCE1572_07235	Yes
AUX29411.1	family XIII	alpha/beta fold family hydrolase	Yes
KYF91684.1	family XIII	hydrolase, partial	Yes
KYF85840.1	family XIII	hydrolase	Yes
AUX40017.1	family XIII	alpha/beta fold family hydrolase	Yes
KYF48078.1	family XIII	hydrolase, partial	Yes
AUX20517.1	family XIII	alpha/beta fold family hydrolase	Yes
AUX47544.1	family XIII	hydrolase	Yes
KYF73261.1	family XIII	hydrolase	Yes
KYF88728.1	family XIII	hydrolase	Yes
KYG00289.1	family XIII	hydrolase	Yes
AUX46906.1	family XIII	hydrolase	Yes
KYF65789.1	family XIII	alpha/beta hydrolase, partial	Yes
AUX34729.1	family XIII	hydrolase	Yes
KYF64822.1	family XIII	hydrolase	Yes
AUX43387.1	family XIII	arylesterase	Yes
KYF53583.1	family XIII	alpha/beta hydrolase, partial	Yes
KYF81361.1	family XIII	alpha/beta hydrolase, partial	Yes
KYG03780.1	family XIII	hydrolase	Yes
KYF88659.1	family XIII	hydrolase	Yes
KYF61444.1	family XIII	alpha/beta hydrolase	Yes
KYF52741.1	family XIII	alpha/beta hydrolase, partial	Yes
KYF70022.1	family XIII	hydrolase	Yes
KYF91208.1	family XIII	alpha/beta hydrolase, partial	Yes
AUX22854.1	family XIII	hydrolase	Yes
AUX33266.1	family XIII	alpha/beta hydrolase	Yes
AUX47534.1	family XIII	chloroperoxidase	Yes
KYG03713.1	family XIII	epoxide hydrolase	Yes
AGP37490.1	family XIII	epoxide hydrolase	Yes
KYF89659.1	family XIII	epoxide hydrolase	Yes
KYF91805.1	family XIII	epoxide hydrolase	Yes
KYF82070.1	family XIII	epoxide hydrolase	Yes
KYF81315.1	family XIII	hypothetical protein BE11_22140	Yes
AUX44199.1	family XIII	hypothetical protein SOCE26_056630	Yes
CAN97662.1	family XIII	putative hydrolase	Yes
AUX42858.1	family XIII	alpha/beta hydrolase	Yes
KYG04548.1	family XIII	alpha/beta hydrolase, partial	Yes
KYF63036.1	family XIII	epoxide hydrolase	Yes
AUX21662.1	family XIII	alpha/beta hydrolase	Yes
CAN94313.1	family XIII	putative hydrolase of unknown specificity	Yes
CAN93652.1	family XIII	Epoxide hydrolase	Yes
AGP36830.1	family XIII	hypothetical protein SCE1572_21420	Yes
AUX22886.1	family XIII	hypothetical protein SOCEGT47_034020	Yes
KYF55473.1	family XIII	epoxide hydrolase	Yes
KYF68979.1	family XIII	epoxide hydrolase	Yes
KYF65259.1	family XIII	hypothetical protein BE15_05985	Yes
KYF98060.1	family XIII	alpha/beta hydrolase	Yes
AUX43705.1	family XIII	epoxide hydrolase	Yes
KYF73318.1	family XIII	alpha/beta hydrolase	Yes
AUX33883.1	family XIII	hypothetical protein SOCE836_060500	Yes
KYF66843.1	family XIII	hypothetical protein BE11_37125	Yes
KYF78474.1	family XIII	alpha/beta hydrolase	Yes
CAN93806.1	family XIII	unnamed protein product	Yes
KYG06213.1	family XIII	alpha/beta hydrolase	Yes
KYG01755.1	family XIII	alpha/beta hydrolase	Yes
KYG01380.1	family XIII	alpha/beta hydrolase	Yes
KYF66961.1	family XIII	alpha/beta hydrolase	Yes
AUX42981.1	family XIII	hypothetical protein SOCE26_044210	Yes
AUX32359.1	family XIII	alpha/beta hydrolase	Yes
KYF86370.1	family XIII	prolyl aminopeptidase	Yes
KYF59640.1	family XIII	alpha/beta hydrolase	Yes
KYF56735.1	family XIII	prolyl aminopeptidase	Yes
AGP33119.1	family XIII	prolyl aminopeptidase	Yes
AUX40952.1	family XIII	carboxylesterase	Yes
KYG08151.1	family XIII	prolyl aminopeptidase	Yes
KYF95377.1	family XIII	prolyl aminopeptidase	Yes
KYF88688.1	family XIII	prolyl aminopeptidase	Yes
KYF83420.1	family XIII	alpha/beta hydrolase	Yes
KYG06278.1	family XIII	carboxylesterase	Yes
KYF76000.1	family XIII	arylesterase	Yes
KYG04431.1	family XIII	hypothetical protein BE21_46855	Yes
KYF79206.1	family XIII	arylesterase	Yes
KYF79799.1	family XIII	prolyl aminopeptidase	Yes
KYF69209.1	family XIII	alpha/beta hydrolase	Yes
KYF99568.1	family XIII	arylesterase	Yes
KYG07493.1	family XIII	arylesterase	Yes
KYF86782.1	family XIII	carboxylesterase	Yes
KYF97527.1	family XIII	carboxylesterase	Yes
AGP38004.1	family XIII	hypothetical protein SCE1572_28150	Yes
AGP36932.1	family XIII	hypothetical protein SCE1572_22015	Yes
KYF70409.1	family XIII	prolyl aminopeptidase	Yes
AUX32481.1	family XIII	hypothetical protein SOCE836_046210	Yes
AUX28051.1	family XIII	hypothetical protein SOCE836_001190	Yes
AGP35104.1	family XIII	hypothetical protein SCE1572_11640	Yes
KYF58888.1	family XIII	carboxylesterase	Yes
KYF99204.1	family XIII	hypothetical protein BE20_32380	Yes
KYG00338.1	family XIII	hypothetical protein BE18_14030	Yes
AUX29888.1	family XIII	alpha/beta hydrolase	Yes
CAN91616.1	family XIII	probable 2-hydroxy-6-oxohepta-2,4-dienoate hydrolase	Yes
AUX46470.1	family XIII	arylesterase	Yes
AUX30286.1	family XIII	carboxylesterase	Yes
KYF49821.1	family XIII	carboxylesterase	Yes
CAN90254.1	family XIII	predicted proline iminopeptidase	Yes
KYF63765.1	family XIII	alpha/beta hydrolase	Yes
AGP34741.1	family XIII	hypothetical protein SCE1572_09595	Yes
KYF85948.1	family XIII	2-hydroxy-6-oxohepta-2,4-dienoate hydrolase	Yes
AUX32330.1	family XIII	uncharacterized protein SOCE836_044670	Yes
AGP35909.1	family XIII	hypothetical protein SCE1572_16205	Yes
KYG06656.1	family XIII	2-hydroxy-6-oxohepta-2,4-dienoate hydrolase, partial	Yes
AGP33857.1	family XIII	hypothetical protein SCE1572_04705	Yes
KYF89248.1	family XIII	hypothetical protein BE20_20810	Yes
KYF81516.1	family XIII	hypothetical protein BE18_02365	Yes
KYF79119.1	family XIII	carboxylesterase	Yes
AUX21258.1	family XIII	carboxylesterase	Yes
KYF77192.1	family XIII	hydrolase	Yes
KYF53331.1	family XIII	hypothetical protein BE04_22220	Yes
AGP38789.1	family XIII	hydrolase	Yes
KYF78079.1	family XIII	hydrolase	Yes
KYF83523.1	family XIII	hydrolase	Yes
CAN93673.1	family XIII	putative hydrolase	Yes
AUX28909.1	family XIII	chloroperoxidase	Yes
AUX40580.1	family XIII	hypothetical protein SOCE26_019810	Yes
AUX34817.1	family XIII	hydrolase	Yes
KYF53891.1	family XIII	hypothetical protein BE08_02115, partial	Yes
KYF55858.1	family XIII	alpha/beta hydrolase	Yes
KYF57471.1	family XIII	epoxide hydrolase, partial	Yes
AUX40926.1	family XIII	hydrolase	Yes
KYF56936.1	family XIII	hypothetical protein BE04_12595, partial	Yes
CAN96832.1	family XIII	putative hydrolase	Yes
CAN91965.1	family XIII	hypothetical protein sce1807	Yes
KYF85318.1	family XIII	hypothetical protein BE17_03290, partial	Yes
KYG00394.1	family XIII	hydrolase	Yes
AUX24155.1	family XIII	hydrolase	Yes
AUX20843.1	family XIII	alpha/beta hydrolase	Yes
KYF72381.1	family XIII	hydrolase	Yes
AUX40600.1	family XIII	alpha/beta hydrolase	Yes
KYF53557.1	family XIII	hydrolase	Yes
AUX34714.1	family XIII	proline iminopeptidase
KYF94616.1	family XIII	hydrolase	Yes
KYF89828.1	family XIII	hydrolase	Yes
KYF80721.1	family XIII	2-hydroxy-6-oxohepta-2,4-dienoate hydrolase	Yes
AUX45050.1	family XIII	proline iminopeptidase
AUX24392.1	family XIII	proline iminopeptidase
KYF85224.1	family XIII	hydrolase	Yes
AUX25238.1	family XIII	peptidase S9	Yes
CAN95435.1	family XIII	probable proline iminopeptidase
KYF84281.1	family XIII	hydrolase	Yes
AUX42823.1	family XIII	uncharacterized protein SOCE26_042580	Yes
KYF53958.1	family XIII	peptidase S9, partial	Yes
KYF71304.1	family XIII	proline iminopeptidase
KYF97038.1	family XIII	hydrolase, partial	Yes
KYF67348.1	family XIII	hydrolase, partial	Yes
KYG06664.1	family XIII	hydrolase	Yes
KYF54849.1	family XIII	hydrolase	Yes
AGP34721.1	family XIII	hypothetical protein SCE1572_09495	Yes
KYG04573.1	family XIII	hydrolase, partial	Yes
KYF61247.1	family XIII	2-hydroxy-6-oxohepta-2,4-dienoate hydrolase, partial	Yes
KYG02047.1	family XIII	peptidase S9, partial	Yes
AGP36803.1	family XIII	hypothetical protein SCE1572_21280	Yes
KYF59588.1	family XIII	peptidase S9, partial	Yes
KYG07210.1	family XIII	hydrolase	Yes
AUX22671.1	family XIII	uncharacterized protein SOCEGT47_031750	Yes
KYG06592.1	family XIII	hypothetical protein BE21_03100	Yes
AUX35720.1	family XIII	peptidase S9	Yes
AGP34164.1	family XIII	hypothetical protein SCE1572_06425	Yes
AGP39777.1	family XIII	peptidase S9	Yes
KYF87619.1	family XIII	hypothetical protein BE17_38325	Yes
KYF64559.1	family XIII	2-hydroxy-6-oxohepta-2,4-dienoate hydrolase	Yes
AUX23508.1	family XIII	alpha/beta fold family hydrolase	Yes
AGP32658.1	family XIII	proline iminopeptidase
AUX29302.1	family XIII	alpha/beta hydrolase	Yes
KYF92013.1	family XIII	hydrolase, partial	Yes
KYF58354.1	family XIII	hypothetical protein BE08_10055	Yes
KYG10803.1	family XIII	peptidase S9, partial	Yes
KYF96784.1	family XIII	peptidase S9, partial	Yes
KYG03824.1	family XIII	proline iminopeptidase
KYF64242.1	family XIII	hydrolase, partial	Yes
CAN96134.1	family XIII	hypothetical protein sce5970	Yes
KYF88752.1	family XIII	proline iminopeptidase
KYF89725.1	family XIII	proline iminopeptidase
AUX44740.1	family XIII	hydrolase	Yes
KYF96617.1	family XIII	alpha/beta hydrolase	Yes
KYF60501.1	family XIII	peptidase S9, partial	Yes
AUX39827.1	family XIII	alpha/beta hydrolase	Yes
KYF72286.1	family XIII	peptidase S9, partial	Yes
KYF94637.1	family XIII	hydrolase	Yes
AUX34371.1	family XIII	hydrolase	Yes
KYF77331.1	family XIII	hydrolase, partial	Yes
KYF88226.1	family XIII	alpha/beta hydrolase, partial	Yes
KYF60991.1	family XIII	peptidase S9, partial	Yes
KYF83000.1	family XIII	hypothetical protein BE17_11870	Yes
KYF69802.1	family XIII	hypothetical protein BE15_01800	Yes
KYF51413.1	family XIII	hypothetical protein BE04_24870	Yes
AGP39325.1	family XIII	hypothetical protein SCE1572_35495	Yes
AUX35354.1	family XIII	temperature sensitive supressor	Yes
KYG11434.1	family XIII	hypothetical protein BE21_07730	Yes
AUX45781.1	family XIII	temperature sensitive supressor	Yes
KYF99449.1	family XIII	hypothetical protein BE20_31325	Yes
KYF81090.1	family XIII	hypothetical protein BE18_23045	Yes
KYF73434.1	family XIII	hypothetical protein BE11_19945	Yes
KYF59039.1	family XIII	hydrolase	Yes
AGP38422.1	family XIII	hypothetical protein SCE1572_30445	Yes
KYF72866.1	family XIII	hydrolase	Yes
KYF80462.1	family XIII	alpha/beta hydrolase	Yes
AUX39474.1	family XIII	uncharacterized protein SOCE26_008660	Yes
CAN90755.1	family XIII	2-hydroxy-6-oxo-6-phenylhexa-2,4-dienoate hydrolase	Yes
KYF95699.1	family XIII	hydrolase	Yes
KYF83236.1	family XIII	hydrolase	Yes
CAN91055.1	family XIII	Hydrolase	Yes
AUX28915.1	family XIII	hypothetical protein SOCE836_010000	Yes
CAN96576.1	family XIII	putative peptidase	Yes
AUX20440.1	family XIII	alpha/beta hydrolase	Yes
KYF51635.1	family XIII	hydrolase, partial	Yes
KYF66366.1	family XIII	hypothetical protein BE15_09265	Yes
CAN94452.1	family XIII	hydrolase alpha/beta fold family	Yes
AUX20345.1	family XIII	uncharacterized protein SOCEGT47_008130	Yes
KYF77873.1	family XIII	hypothetical protein BE11_17340	Yes
KYF92055.1	family XIII	hydrolase, partial	Yes
KYG07415.1	family XIII	hydrolase	Yes
KYF92180.1	family XIII	hypothetical protein BE20_12480	Yes
KYF91685.1	family XIII	hypothetical protein BE18_41150	Yes
AUX40419.1	family XIII	alpha/beta hydrolase	Yes
KYG07488.1	family XIII	alpha/beta hydrolase	Yes
AGP33865.1	family XIII	hypothetical protein SCE1572_04745	Yes
KYF53309.1	family XIII	hydrolase, partial	Yes
AGP32158.1	family XIII	hypothetical protein SCE1572_07230	Yes
CAN91168.1	family XIII	hypothetical protein sce1011	Yes
KYG07049.1	family XIII	hypothetical protein BE21_31375	Yes
AUX34140.1	family XIII	uncharacterized protein SOCE836_063080	Yes
AUX29410.1	family XIII	hypothetical protein SOCE836_015000	Yes
AUX40587.1	family XIII	alpha/beta hydrolase	Yes
CAN95173.1	family XIII	putative hydrolase	Yes
KYF58868.1	family XIII	2-hydroxy-6-ketonona-2,4-dienedioic acid hydrolase	Yes
KYF65101.1	family XIII	hydrolase	Yes
KYF79317.1	family XIII	hypothetical protein BE11_07555	Yes
KYF81129.1	family XIII	hypothetical protein BE11_26655, partial	Yes
KYF97205.1	family XIII	alpha/beta hydrolase	Yes
KYF93292.1	family XIII	hydrolase	Yes
KYF98952.1	family XIII	hydrolase	Yes
AUX44874.1	family XIII	alpha/beta hydrolase	Yes
KYF48076.1	family XIII	hypothetical protein BE08_18995	Yes
CAN90851.1	family XIII	hydrolase, alpha/beta fold family protein	Yes
AUX47014.1	family XIII	hydrolase	Yes
AUX40010.1	family XIII	hypothetical protein SOCE26_014050	Yes
KYF91127.1	family XIII	hypothetical protein BE20_02040	Yes
KYG02912.1	family XIII	hypothetical protein BE18_21775	Yes
AUX23263.1	family XIII	uncharacterized protein SOCEGT47_037860	Yes
AUX42529.1	family XIII	carboxylesterase	Yes
KYF99566.1	family XIII	alpha/beta hydrolase	Yes
AUX48612.1	family XIII	hypothetical protein SOCE26_101510	Yes
AUX27322.1	family XIII	hypothetical protein SOCEGT47_079090	Yes
AUX33057.1	family XIII	alpha/beta hydrolase	Yes
KYF77894.1	family XIII	alpha/beta hydrolase	Yes
KYF90992.1	family XIII	sigma factor sigB regulation protein rsbQ	Yes
CAN92652.1	family XIII	hypothetical protein sce2493	Yes
KYF89216.1	family XIII	hydrolase	Yes
KYG01529.1	family XIII	hydrolase	Yes
AUX28492.1	family XIII	hydrolase	Yes
KYF56946.1	family XIII	hydrolase	Yes
AGP33472.1	family XIII	hypothetical protein SCE1572_02470	Yes
KYG07843.1	family XIII	hydrolase	Yes
KYF99785.1	family XIII	hypothetical protein BE20_58160	Yes
KYF70133.1	family XIII	hydrolase	Yes
KYF78200.1	family XIII	hydrolase	Yes
AUX39195.1	family XIII	hydrolase	Yes
KYG01000.1	family XIII	hypothetical protein BE18_07805, partial	Yes
CAN90466.1	family XIII	putative hydrolase	Yes
KYF62516.1	family XIII	hypothetical protein BE11_29480	Yes
AGP35710.1	family XIII	hypothetical protein SCE1572_14975	Yes
CAN91608.1	family XIII	hypothetical protein sce1450	Yes
KYF85839.1	family XIII	hypothetical protein BE17_34520, partial	Yes
AUX26449.1	family XIII	uncharacterized protein SOCEGT47_070180	Yes
KYG05696.1	family XIII	hypothetical protein BE21_39060	Yes
KYF78559.1	family XIII	hydrolase	Yes
AUX26255.1	family XIII	alpha/beta hydrolase	Yes
AUX19922.1	family XIII	hydrolase	Yes
KYF96040.1	family XIII	hypothetical protein BE17_12030, partial	Yes
KYF55680.1	family XIII	hypothetical protein BE08_31370, partial	Yes
KYF64212.1	family XIII	hydrolase	Yes
AUX21728.1	family XIII	hypothetical protein SOCEGT47_022150	Yes
AUX34660.1	family XIII	hypothetical protein SOCE836_068360	Yes
KYF70694.1	family XIII	hypothetical protein BE17_34885	Yes
KYF69619.1	family XIII	hypothetical protein BE15_27670	Yes
AUX43994.1	family XIII	uncharacterized protein SOCE26_054510	Yes
KYF52599.1	family XIII	hypothetical protein BE04_47400, partial	Yes
KYF71251.1	family XIII	hydrolase	Yes
KYF55408.1	family XIII	hydrolase	Yes
KYF95839.1	family XIII	hypothetical protein BE20_44110	Yes
AUX39709.1	family XIII	uncharacterized protein SOCE26_011040	Yes
KYF88005.1	family XIII	chlorophyllase	Yes
KYF91792.1	family XIII	chlorophyllase	Yes
KYF61344.1	family XIII	hypothetical protein BE15_15715	Yes
AGP38724.1	family XIII	Chlorophyllase multi-domain protein	Yes
AUX41140.1	family XIII	alpha/beta hydrolase	Yes
AUX36768.1	family XIII	3-oxoadipate enol-lactonase	Yes
KYF94829.1	family XIII	hydrolase	Yes
KYF91284.1	family XIII	hydrolase	Yes
AUX37354.1	family XIII	hydrolase	Yes
KYF83295.1	family XIII	hypothetical protein BE17_01895	Yes
KYG09359.1	family XIII	hydrolase	Yes
KYF52094.1	family XIII	hypothetical protein BE08_25520, partial	Yes
KYF67577.1	family XIII	chlorophyllase	Yes
KYF94152.1	family XIII	alpha/beta hydrolase	Yes
AUX42370.1	family XIII	alpha/beta hydrolase	Yes
CAN93372.1	family XIII	hypothetical protein sce3213	Yes
KYG01679.1	family XIII	alpha/beta hydrolase	Yes
AUX46491.1	family XIII	hypothetical protein SOCE26_079970	Yes
KYG03986.1	family XIII	hydrolase	Yes
AGP38064.1	family XIII	hypothetical protein SCE1572_28500	Yes
CAN94160.1	family XIII	Putative hydrolase	Yes
AUX46634.1	family XIII	esterase
KYF92894.1	family XIII	hydrolase	Yes
KYF72876.1	family XIII	peptidase	Yes
AUX34260.1	family XIII	hypothetical protein SOCE836_064310	Yes
AGP37299.1	family XIII	hydrolase	Yes
CAN93635.1	family XIII	hypothetical protein sce3475	Yes
AUX25249.1	family XIII	protein kinase	Yes
KYF87094.1	family XIII	hypothetical protein BE18_05865	Yes
AUX32912.1	family XIII	alpha/beta hydrolase	Yes
KYF66588.1	family XIII	hypothetical protein BE15_21420	Yes
KYF64673.1	family XIII	alpha/beta hydrolase	Yes
AUX48011.1	family XIII	uncharacterized protein SOCE26_095370	Yes
AUX26939.1	family XIII	alpha/beta hydrolase	Yes
AGP38338.1	family XIII	hypothetical protein SCE1572_29965	Yes
AUX38939.1	family XIII	hypothetical protein SOCE26_003200
AUX48302.1	family XIII	alpha/beta hydrolase	Yes
KYF90733.1	family XIII	hypothetical protein BE20_16730	Yes
KYF95800.1	family XIII	hypothetical protein BE18_46650	Yes
KYG10676.1	family XIII	hypothetical protein BE21_10670	Yes
AUX32556.1	family XIII	uncharacterized protein SOCE836_046970	Yes
KYF94785.1	family XIII	hypothetical protein BE20_05650	Yes
KYG04351.1	family XIII	hypothetical protein BE21_47270	Yes
CAN93630.1	family XIV	Triacylglycerol lipase	Yes
KYG02355.1	family XIV	lipase	Yes
KYG02267.1	family XIV	lipase	Yes
KYG04624.1	family XIV	lipase	Yes
AUX32297.1	family XIV	lactonizing lipase	Yes
AUX22664.1	family XIV	lactonizing lipase	Yes
AGP32429.1	family XIV	lactonizing lipase	Yes
KYF65015.1	family XIV	lipase	Yes
KYF82584.1	family XIV	lipase	Yes
KYG00585.1	family XIV	lipase	Yes
KYF84122.1	family XIV	lipase	Yes
AGP39712.1	family XIV	hypothetical protein SCE1572_37600	Yes
KYF96846.1	family XIV	lipase	Yes
KYF86412.1	family XIV	lipase	Yes
KYG10939.1	family XIV	lipase	Yes
KYF75406.1	family XIV	lipase	Yes
KYF69411.1	family XIV	lipase	Yes
AUX42800.1	family XIV	lactonizing lipase	Yes
AUX35664.1	family XIV	lactonizing lipase	Yes
CAN96433.1	family XIV	similar to lactonizing lipase precursor	Yes
KYF55644.1	family XIV	lipase	Yes
AUX46068.1	family XIV	lactonizing lipase	Yes
AUX25114.1	family XIV	lactonizing lipase	Yes
KYF59747.1	family XIV	lipase, partial	Yes
KYF74439.1	family XIV	lipase	Yes
KYG00306.1	family XIV	hypothetical protein BE20_56165
KYF84131.1	family XIV	hypothetical protein BE18_51750
KYG08551.1	family XIV	hypothetical protein BE21_23035
AGP35221.1	family XIV	hypothetical protein SCE1572_12265
KYF59429.1	family XIV	hypothetical protein BE04_10670, partial
KYF56153.1	family XIV	hypothetical protein BE04_37290, partial	Yes
KYF99698.1	family XIV	hypothetical protein BE20_58540	Yes
KYF96539.1	family XIV	hypothetical protein BE18_21785	Yes
KYG05166.1	family XIV	hypothetical protein BE21_42550	Yes
AGP36238.1	family XIV	hypothetical protein SCE1572_18120	Yes
AUX31693.1	family XIV	hypothetical protein SOCE836_038240	Yes
CAN93141.1	family XIV	hypothetical protein sce2981	Yes
AUX22192.1	family XIV	hypothetical protein SOCEGT47_026930	Yes
AUX22480.1	family XIV	lipase
KYF76237.1	family XIV	hypothetical protein BE17_11290
KYG08568.1	family XIV	hypothetical protein BE21_22950
KYG01702.1	family XIV	hypothetical protein BE20_52460
KYF96166.1	family XIV	hypothetical protein BE18_01480
KYF70133.1	family XIV	hydrolase	Yes
AGP42061.1	family XIV	hypothetical protein SCE1572_50720
KYG07050.1	family XV	hydrolase	Yes
KYF85840.1	family XV	hydrolase	Yes
CAN91169.1	family XV	putative hydrolase	Yes
KYF92181.1	family XV	hydrolase	Yes
KYF52978.1	family XV	hydrolase	Yes
AGP34312.1	family XV	hypothetical protein SCE1572_07235	Yes
KYF91684.1	family XV	hydrolase, partial	Yes
AUX29411.1	family XV	alpha/beta fold family hydrolase	Yes
KYF68317.1	family XV	hydrolase	Yes
KYF79323.1	family XV	hydrolase	Yes
AUX47544.1	family XV	hydrolase	Yes
AUX20517.1	family XV	alpha/beta fold family hydrolase	Yes
AUX40017.1	family XV	alpha/beta fold family hydrolase	Yes
AUX43387.1	family XV	arylesterase	Yes
KYF69209.1	family XV	alpha/beta hydrolase	Yes
KYF63765.1	family XV	alpha/beta hydrolase	Yes
AUX21662.1	family XV	alpha/beta hydrolase	Yes
KYF59640.1	family XV	alpha/beta hydrolase	Yes
KYF48078.1	family XV	hydrolase, partial	Yes
KYF88728.1	family XV	hydrolase	Yes
KYG00289.1	family XV	hydrolase	Yes
AUX34729.1	family XV	hydrolase	Yes
KYF73261.1	family XV	hydrolase	Yes
AUX46906.1	family XV	hydrolase	Yes
AUX33266.1	family XV	alpha/beta hydrolase	Yes
KYG03713.1	family XV	epoxide hydrolase	Yes
AGP37490.1	family XV	epoxide hydrolase	Yes
KYF91805.1	family XV	epoxide hydrolase	Yes
KYF82070.1	family XV	epoxide hydrolase	Yes
KYF87619.1	family XV	hypothetical protein BE17_38325	Yes
KYG03780.1	family XV	hydrolase	Yes
AUX35354.1	family XV	temperature sensitive supressor	Yes
KYF64822.1	family XV	hydrolase	Yes
KYF88659.1	family XV	hydrolase	Yes
KYF99449.1	family XV	hypothetical protein BE20_31325	Yes
KYF81090.1	family XV	hypothetical protein BE18_23045	Yes
KYF83420.1	family XV	alpha/beta hydrolase	Yes
CAN97662.1	family XV	putative hydrolase	Yes
KYF51413.1	family XV	hypothetical protein BE04_24870	Yes
AGP39325.1	family XV	hypothetical protein SCE1572_35495	Yes
KYF68979.1	family XV	epoxide hydrolase	Yes
KYF70022.1	family XV	hydrolase	Yes
KYF63036.1	family XV	epoxide hydrolase	Yes
KYG11434.1	family XV	hypothetical protein BE21_07730	Yes
AUX47534.1	family XV	chloroperoxidase	Yes
AUX22854.1	family XV	hydrolase	Yes
KYF55473.1	family XV	epoxide hydrolase	Yes
KYF69802.1	family XV	hypothetical protein BE15_01800	Yes
KYF73434.1	family XV	hypothetical protein BE11_19945	Yes
KYF89659.1	family XV	epoxide hydrolase	Yes
CAN94313.1	family XV	putative hydrolase of unknown specificity	Yes
AUX45781.1	family XV	temperature sensitive supressor	Yes
KYF57471.1	family XV	epoxide hydrolase, partial	Yes
AUX29888.1	family XV	alpha/beta hydrolase	Yes
AUX43705.1	family XV	epoxide hydrolase	Yes
KYF81315.1	family XV	hypothetical protein BE11_22140	Yes
CAN93652.1	family XV	Epoxide hydrolase	Yes
KYF85948.1	family XV	2-hydroxy-6-oxohepta-2,4-dienoate hydrolase	Yes
AGP34741.1	family XV	hypothetical protein SCE1572_09595	Yes
AUX46470.1	family XV	arylesterase	Yes
KYG06656.1	family XV	2-hydroxy-6-oxohepta-2,4-dienoate hydrolase, partial	Yes
KYF76000.1	family XV	arylesterase	Yes
KYG07493.1	family XV	arylesterase	Yes
CAN91616.1	family XV	probable 2-hydroxy-6-oxohepta-2,4-dienoate hydrolase	Yes
KYF64899.1	family XV	carboxylesterase	Yes
AUX40952.1	family XV	carboxylesterase	Yes
KYF99568.1	family XV	arylesterase	Yes
AGP35909.1	family XV	hypothetical protein SCE1572_16205	Yes
KYF59588.1	family XV	peptidase S9, partial	Yes
AUX25238.1	family XV	peptidase S9	Yes
KYF89248.1	family XV	hypothetical protein BE20_20810	Yes
KYF81516.1	family XV	hypothetical protein BE18_02365	Yes
KYF53958.1	family XV	peptidase S9, partial	Yes
KYF53331.1	family XV	hypothetical protein BE04_22220	Yes
AGP33857.1	family XV	hypothetical protein SCE1572_04705	Yes
AUX29410.1	family XV	hypothetical protein SOCE836_015000	Yes
KYG02047.1	family XV	peptidase S9, partial	Yes
KYF61247.1	family XV	2-hydroxy-6-oxohepta-2,4-dienoate hydrolase, partial	Yes
AGP32158.1	family XV	hypothetical protein SCE1572_07230	Yes
CAN96832.1	family XV	putative hydrolase	Yes
AGP39777.1	family XV	peptidase S9	Yes
KYF92180.1	family XV	hypothetical protein BE20_12480	Yes
KYF91685.1	family XV	hypothetical protein BE18_41150	Yes
KYF79119.1	family XV	carboxylesterase	Yes
CAN91168.1	family XV	hypothetical protein sce1011	Yes
KYG10803.1	family XV	peptidase S9, partial	Yes
AUX28909.1	family XV	chloroperoxidase	Yes
KYG07049.1	family XV	hypothetical protein BE21_31375	Yes
CAN96576.1	family XV	putative peptidase	Yes
AUX35720.1	family XV	peptidase S9	Yes
AUX40010.1	family XV	hypothetical protein SOCE26_014050	Yes
KYF60991.1	family XV	peptidase S9, partial	Yes
KYF64559.1	family XV	2-hydroxy-6-oxohepta-2,4-dienoate hydrolase	Yes
KYF77192.1	family XV	hydrolase	Yes
KYF68311.1	family XV	hypothetical protein BE15_24515	Yes
KYF96784.1	family XV	peptidase S9, partial	Yes
AUX20843.1	family XV	alpha/beta hydrolase	Yes
KYF72286.1	family XV	peptidase S9, partial	Yes
KYF60501.1	family XV	peptidase S9, partial	Yes
AUX24155.1	family XV	hydrolase	Yes
KYF79317.1	family XV	hypothetical protein BE11_07555	Yes
KYF83523.1	family XV	hydrolase	Yes
AUX40580.1	family XV	hypothetical protein SOCE26_019810	Yes
KYF94616.1	family XV	hydrolase	Yes
KYF89828.1	family XV	hydrolase	Yes
CAN92652.1	family XV	hypothetical protein sce2493	Yes
KYF80721.1	family XV	2-hydroxy-6-oxohepta-2,4-dienoate hydrolase	Yes
KYF48076.1	family XV	hypothetical protein BE08_18995	Yes
KYF82106.1	family XV	hypothetical protein BE11_39605	Yes
AGP38789.1	family XV	hydrolase	Yes
AUX27322.1	family XV	hypothetical protein SOCEGT47_079090	Yes
KYF93049.1	family XV	hypothetical protein BE17_33020	Yes
KYF99785.1	family XV	hypothetical protein BE20_58160	Yes
KYG01000.1	family XV	hypothetical protein BE18_07805, partial	Yes
KYG06664.1	family XV	hydrolase	Yes
KYF54849.1	family XV	hydrolase	Yes
AGP34721.1	family XV	hypothetical protein SCE1572_09495	Yes
CAN93635.1	family XV	hypothetical protein sce3475	Yes
KYG05696.1	family XV	hypothetical protein BE21_39060	Yes
AUX21728.1	family XV	hypothetical protein SOCEGT47_022150	Yes
AGP35710.1	family XV	hypothetical protein SCE1572_14975	Yes
AUX41414.1	family XV	hypothetical protein SOCE26_028260	Yes
KYF52599.1	family XV	hypothetical protein BE04_47400, partial	Yes
AUX44740.1	family XV	hydrolase	Yes
AUX31029.1	family XV	hypothetical protein SOCE836_031460	Yes
AUX22886.1	family XV	hypothetical protein SOCEGT47_034020	Yes
KYF94637.1	family XV	hydrolase	Yes
KYF65789.1	family XV	alpha/beta hydrolase, partial	Yes
KYF66843.1	family XV	hypothetical protein BE11_37125	Yes
AUX48612.1	family XV	hypothetical protein SOCE26_101510	Yes
KYF65259.1	family XV	hypothetical protein BE15_05985	Yes
KYF52094.1	family XV	hypothetical protein BE08_25520, partial	Yes
KYF52741.1	family XV	alpha/beta hydrolase, partial	Yes
KYF65101.1	family XV	hydrolase	Yes
AUX42981.1	family XV	hypothetical protein SOCE26_044210	Yes
KYF71773.1	family XV	hypothetical protein BE15_31715	Yes
CAN93806.1	family XV	unnamed protein product	Yes
KYF72866.1	family XV	hydrolase	Yes
KYF56559.1	family XV	hypothetical protein BE08_22105, partial	Yes
AGP38422.1	family XV	hypothetical protein SCE1572_30445	Yes
AUX34371.1	family XV	hydrolase	Yes
CAN93673.1	family XV	putative hydrolase	Yes
KYF81361.1	family XV	alpha/beta hydrolase, partial	Yes
KYF55680.1	family XV	hypothetical protein BE08_31370, partial	Yes
KYF81129.1	family XV	hypothetical protein BE11_26655, partial	Yes
KYG06592.1	family XV	hypothetical protein BE21_03100	Yes
KYF91208.1	family XV	alpha/beta hydrolase, partial	Yes
AUX32330.1	family XV	uncharacterized protein SOCE836_044670	Yes
KYG04431.1	family XV	hypothetical protein BE21_46855	Yes
KYG07415.1	family XV	hydrolase	Yes
AUX34817.1	family XV	hydrolase	Yes
AUX42858.1	family XV	alpha/beta hydrolase	Yes
AGP36932.1	family XV	hypothetical protein SCE1572_22015	Yes
KYF93648.1	family XV	hypothetical protein BE20_08935	Yes
CAN95173.1	family XV	putative hydrolase	Yes
KYF61444.1	family XV	alpha/beta hydrolase	Yes
AUX42529.1	family XV	carboxylesterase	Yes
KYF99204.1	family XV	hypothetical protein BE20_32380	Yes
KYG00338.1	family XV	hypothetical protein BE18_14030	Yes
KYF53583.1	family XV	alpha/beta hydrolase, partial	Yes
AUX32481.1	family XV	hypothetical protein SOCE836_046210	Yes
KYF93292.1	family XV	hydrolase	Yes
KYF98952.1	family XV	hydrolase	Yes
KYF59039.1	family XV	hydrolase	Yes
KYF72876.1	family XV	peptidase	Yes
KYF53891.1	family XV	hypothetical protein BE08_02115, partial	Yes
KYF56936.1	family XV	hypothetical protein BE04_12595, partial	Yes
KYF85318.1	family XV	hypothetical protein BE17_03290, partial	Yes
KYF96040.1	family XV	hypothetical protein BE17_12030, partial	Yes
KYG04548.1	family XV	alpha/beta hydrolase, partial	Yes
AUX46491.1	family XV	hypothetical protein SOCE26_079970	Yes
KYF78079.1	family XV	hydrolase	Yes
AGP36803.1	family XV	hypothetical protein SCE1572_21280	Yes
AUX45350.1	family XV	hypothetical protein SOCE26_068320	Yes
KYF98060.1	family XV	alpha/beta hydrolase	Yes
CAN90331.1	family XV	hypothetical protein sce0174
KYG07962.1	family XV	hypothetical protein BE21_26315
AGP33323.1	family XV	hypothetical protein SCE1572_01635
KYG04573.1	family XV	hydrolase, partial	Yes
KYF97038.1	family XV	hydrolase, partial	Yes
AUX28915.1	family XV	hypothetical protein SOCE836_010000	Yes
KYF72381.1	family XV	hydrolase	Yes
KYF90992.1	family XV	sigma factor sigB regulation protein rsbQ	Yes
AGP36830.1	family XV	hypothetical protein SCE1572_21420	Yes
KYF92055.1	family XV	hydrolase, partial	Yes
KYF85716.1	family XV	alpha/beta hydrolase	Yes
KYF84281.1	family XV	hydrolase	Yes
AUX42823.1	family XV	uncharacterized protein SOCE26_042580	Yes
KYF92013.1	family XV	hydrolase, partial	Yes
KYF64242.1	family XV	hydrolase, partial	Yes
KYF47478.1	family XV	hypothetical protein BE08_27780	Yes
KYF51635.1	family XV	hydrolase, partial	Yes
AUX40419.1	family XV	alpha/beta hydrolase	Yes
KYF67348.1	family XV	hydrolase, partial	Yes
KYF53557.1	family XV	hydrolase	Yes
KYG07488.1	family XV	alpha/beta hydrolase	Yes
AGP33865.1	family XV	hypothetical protein SCE1572_04745	Yes
KYF58868.1	family XV	2-hydroxy-6-ketonona-2,4-dienedioic acid hydrolase	Yes
AUX32359.1	family XV	alpha/beta hydrolase	Yes
AUX22671.1	family XV	uncharacterized protein SOCEGT47_031750	Yes
AUX39827.1	family XV	alpha/beta hydrolase	Yes
KYF80462.1	family XV	alpha/beta hydrolase	Yes
KYF89216.1	family XV	hydrolase	Yes
KYG01529.1	family XV	hydrolase	Yes
KYF73318.1	family XV	alpha/beta hydrolase	Yes
CAN90466.1	family XV	putative hydrolase	Yes
AUX20440.1	family XV	alpha/beta hydrolase	Yes
AUX39709.1	family XV	uncharacterized protein SOCE26_011040	Yes
AUX33883.1	family XV	hypothetical protein SOCE836_060500	Yes
KYF97205.1	family XV	alpha/beta hydrolase	Yes
KYG00394.1	family XV	hydrolase	Yes
KYF99566.1	family XV	alpha/beta hydrolase	Yes
AUX29302.1	family XV	alpha/beta hydrolase	Yes
CAN95499.1	family XV	alpha/beta hydrolase fold protein	Yes
KYF56946.1	family XV	hydrolase	Yes
AGP33472.1	family XV	hypothetical protein SCE1572_02470	Yes
AUX23263.1	family XV	uncharacterized protein SOCEGT47_037860	Yes
KYF78474.1	family XV	alpha/beta hydrolase	Yes
KYF55408.1	family XV	hydrolase	Yes
AUX19922.1	family XV	hydrolase	Yes
KYG07843.1	family XV	hydrolase	Yes
CAN90851.1	family XV	hydrolase, alpha/beta fold family protein	Yes
KYF64212.1	family XV	hydrolase	Yes
KYF78559.1	family XV	hydrolase	Yes
KYF66961.1	family XV	alpha/beta hydrolase	Yes
KYG01755.1	family XV	alpha/beta hydrolase	Yes
KYG01380.1	family XV	alpha/beta hydrolase	Yes
KYF71251.1	family XV	hydrolase	Yes
AUX28492.1	family XV	hydrolase	Yes
KYG06213.1	family XV	alpha/beta hydrolase	Yes
AUX44199.1	family XV	hypothetical protein SOCE26_056630	Yes
KYG07210.1	family XV	hydrolase	Yes
AGP34164.1	family XV	hypothetical protein SCE1572_06425	Yes
KYF56500.1	family XV	alpha/beta hydrolase	Yes
KYF59853.1	family XV	alpha/beta hydrolase	Yes
KYF66166.1	family XV	hypothetical protein BE11_30900	Yes
AGP38004.1	family XV	hypothetical protein SCE1572_28150	Yes
AUX39195.1	family XV	hydrolase	Yes
AUX39072.1	family XV	hypothetical protein SOCE26_004540
AUX24451.1	family XV	alpha/beta hydrolase	Yes
KYF77331.1	family XV	hydrolase, partial	Yes
KYF55858.1	family XV	alpha/beta hydrolase	Yes
KYF95839.1	family XV	hypothetical protein BE20_44110	Yes
CAN91055.1	family XV	Hydrolase	Yes
KYF53309.1	family XV	hydrolase, partial	Yes
AUX46153.1	family XV	protein kinase	Yes
[truncated: 368 more rows]
