# Supplementary material for: Genome-wide analysis of lipolytic enzymes and characterization of a high-tolerant carboxylesterase from Sorangium cellulosum
Source: Front Microbiol. 2023 Dec 4;14:1304233. doi: 10.3389/fmicb.2023.1304233 (PMC10725956; doi:10.3389/fmicb.2023.1304233)
Supplement: Supplementary file 7 [file Table_7.XLSX]

## Sheet: Sheet1
Potential lipolytic enzymes of 12 families in Sorangium cellulosum confirmed by FIMO with representative motifs of each family. *Match sequence: amino acid sequence containing the representative motif. *Repetitive: proteins cotaining representative motifs of two or more families are marked with Yes.
Accession	Family	Match Sequence*	Repetitive*
CAN93630.1	family I	KVNLVGHSHGGLDARYVAAVR
AUX42800.1	family I	KVNLVGHSHGGLDARYVAAVR
KYF56153.1	family I	PIHIIGHSTGGLDARLVASPT
AGP36238.1	family I	PIHIIGHSTGGLDARLVASPT
KYG05166.1	family I	PIHIIGHSTGGLDARLVASPT
KYF73215.1	family I	PIHIIGHSTGGLDARLVASPT
KYF59747.1	family I	KVNLIGHSHGGLDVRYVAAVR
KYF74439.1	family I	KVNLIGHSHGGLDVRYVAAVR
KYF82584.1	family I	KVNLIGHSHGGLDVRYVAAVR
KYF96846.1	family I	KVNLIGHSHGGLDVRYVAAVR
KYG02355.1	family I	KVNLIGHSHGGLDVRYVAAVR
AUX32297.1	family I	KVNLIGHSHGGLDVRYVAAVR
KYG02267.1	family I	KVNLIGHSHGGLDVRYVAAVR
AGP32429.1	family I	KVNLIGHSHGGLDVRYVAAVR
KYG04624.1	family I	KVNLIGHSHGGLDVRYVAAVR
KYF65015.1	family I	KVNLIGHSHGGLDVRYVAAVR
KYF99698.1	family I	PIHIVGHSTGGLDARLVASPT
KYF96539.1	family I	PIHIVGHSTGGLDARLVASPT
AUX41997.1	family I	PIHIVGHSTGGLDARLVASPT
CAN93141.1	family I	PIHIVGHSTGGLDARLVASPT
KYF55644.1	family I	KVNIIAHSQGGLDARVVAHDR
KYF86412.1	family I	KVNIIAHSQGGLDARVVAHDR
KYG10939.1	family I	KVNIIAHSQGGLDARVVAHDR
KYG00585.1	family I	KVNIIAHSQGGLDARVVAHDR
AUX35664.1	family I	KVNIIAHSQGGLDARVVAHDR
AGP39712.1	family I	KVNIIAHSQGGLDARVVAHDR
KYF84122.1	family I	KVNIIAHSQGGLDARVVAHDR
CAN96433.1	family I	KVNIIAHSQGGLDARVVAHDR
KYF57889.1	family I	PIHIIGHSTGGLDARLVASPS
KYF80891.1	family I	PIHIIGHSTGGLDARLVASPS
KYF72199.1	family I	PIHIIGHSTGGLDARLVASPS
AUX25114.1	family I	KVNIIAHSQGGLDARVVAHER
KYF75406.1	family I	KVNIIAHSQGGLDARVVAHER
KYF69411.1	family I	KVNIIAHSQGGLDARVVAHER
AUX31693.1	family I	PIHIVGHSTGGLDARLVASPS
AUX22664.1	family I	RVNLVGHSHGGLDARYVAAVR
AUX46068.1	family I	KVNLIAHSQGGLDARVVAHER
AUX22192.1	family I	PIHIVGHSTGGLDARLVASPA
KYF93828.1	family I	NLHLVGHSTGGVHAQLLTSAR
KYF76634.1	family I	NLHLVGHSTGGVHAQLLTSAR
AUX35375.1	family I	NLHLVGHSTGGVHAQLLTSAR
KYF51795.1	family I	SLHLVGHSTGGVHAQLLTSAR
KYG11340.1	family I	SLHLVGHSTGGVHAQLLTSAR
AGP39341.1	family I	SLHLVGHSTGGVHAQLLTSAR
KYF84980.1	family I	HLHLVGHSTGGVHAQLLTSAR
KYF53961.1	family I	YIHFIGHSTGGMDIRWMMKYL
KYF73533.1	family I	AIHFIGHSTGGMDIRWMMKYL
KYF64409.1	family I	AIHFVGHSTGGMDIRWMMKCL
KYF85177.1	family I	RIHLVGHSAGGVDAELLTCAE
AUX47999.1	family I	RIHLVGHSAGGVDAELLTCAE
AUX25830.1	family I	TVALVGHSTGGLDIRWMLWTL
CAN91061.1	family I	CVHLVGHSTGGRDIKTLMLLL
AUX42858.1	family III	GVQRAAVVGHSMGGMLAARYA	Yes
KYF52741.1	family III	GVQRAAVVGHSMGGMLAARFA	Yes
KYF65789.1	family III	GVQRAAVVGHSMGGMLAARFA	Yes
KYF91208.1	family III	GVQRAAVVGHSMGGMLAARFA	Yes
KYF61444.1	family III	GVQRAAVVGHSMGGMLAARFA	Yes
AGP38004.1	family III	GEDGVAVIGHSMGGYTALAVA	Yes
KYG06213.1	family III	GEDGVAVIGHSMGGYTALAVA	Yes
AUX33883.1	family III	GEDGVAVIGHSMGGYTALAVA	Yes
KYF78474.1	family III	ERDNVAIVGHSMGGYTALAVA	Yes
KYF66961.1	family III	ERDNVAIVGHSMGGYTALAVA	Yes
KYG01755.1	family III	GEDGVAILGHSMGGYTALAVA	Yes
KYG01380.1	family III	GEDGVAILGHSMGGYTALAVA	Yes
KYF99611.1	family III	ILDRVGVFGHSMGGLSSEAAA
KYG00781.1	family III	ILDRVGVFGHSMGGLSSEAAA
KYF63617.1	family III	ILDRVGVFGHSMGGLSSEAAA
AGP39165.1	family III	ILDRVGVFGHSMGGLSSEAAA
KYF85756.1	family III	ILDRVGVFGHSMGGLSSEAAA
KYF52412.1	family III	ILDRVGVFGHSMGGLSSEAAA
KYF47165.1	family III	ILDRVGVFGHSMGGLSSEAAA
KYF83863.1	family III	ILDRVGVFGHSMGGLSSEAAA
AUX46402.1	family III	ILDRVGVFGHSMGGLSSEAAA
CAN91669.1	family III	ILDRVGVFGHSMGGLSSEAAA
KYF55858.1	family III	QRDGVAIVGHSMGGYAALAVA	Yes
KYF73318.1	family III	QRDNVALLGHSMGGYTALAVA	Yes
KYF73261.1	family III	GLSRPVLLGHSMGGMTAAVVA	Yes
KYF88728.1	family III	GLSRPVLLGHSMGGMTAAVVA	Yes
KYF64822.1	family III	GLSRPVLLGHSMGGMTAAVVA	Yes
KYG00289.1	family III	GLSRPVLLGHSMGGMTAAVVA	Yes
AUX46906.1	family III	GLSRPVLLGHSMGGMTAAVVA	Yes
AGP38724.1	family III	DRSKVAVVGHSMGGHTASVLL	Yes
KYF88005.1	family III	DRSKVAVVGHSMGGHTASLLL	Yes
AUX27499.1	family III	DRSKVAVVGHSMGGHTASLLL	Yes
KYF91792.1	family III	DRSKVAVVGHSMGGHTASLLL	Yes
AUX46554.1	family III	DRSKVAVVGHSMGGHTASLLL	Yes
KYF72925.1	family III	DRSKVAVVGHSMGGHTASLLL	Yes
CAN97662.1	family III	SLSRPVLLGHSMGGMTAAVVA	Yes
KYF70022.1	family III	ELSRPVLLGHSMGGMTAAVVA	Yes
KYG03780.1	family III	ELSRPVLLGHSMGGMTAAVVA	Yes
AUX34729.1	family III	ELSRPVLLGHSMGGMTAAVVA	Yes
AUX24155.1	family III	APERLGVVGHSMGGAVAVYYA	Yes
CAN91965.1	family III	LGDDIAVIGHSMGGYTALALA	Yes
AUX22854.1	family III	ELARPVLLGHSMGGMTAAVVA	Yes
KYF67577.1	family III	DRSKVAVLGHSMGGHTASVLL	Yes
KYF88659.1	family III	QLSRPVLLGHSMGGMTAAVVA	Yes
KYF81129.1	family III	DLDHPVVVGHSMGAQVVAQLA	Yes
AUX44424.1	family III	VNGKIGAIGFSMGGALCFSAA
AUX33915.1	family III	VNGNVGAVGFSMGGALCFSAA
AUX48485.1	family III	DPDRLYVTGLSMGGYGTYAAA
KYF49770.1	family III	RPERLVIGGKSMGGRIASLLA	Yes
KYF63510.1	family III	KPDRLVIGGKSMGGRIASLLA	Yes
KYF81315.1	family III	DLQGAVLLGFSMGGGEVARYF	Yes
AGP42314.1	family IV	PGAMDRGVVLYLHGGS and APGEIALAGDSAGGN	Yes
KYG08346.1	family IV	PGAMDRGVVLYLHGGS and APGEIALAGDSAGGN	Yes
AUX38494.1	family IV	PGAMDRGVVLYLHGGS and APGEIALAGDSAGGN	Yes
CAN99402.1	family IV	PGAASRGVVLYLHGGS and APGEIALAGDSAGGN	Yes
KYF98583.1	family IV	PGAMARGVVLYLHGGS and APGEIALAGDSAGGN	Yes
KYF94247.1	family IV	PGAMARGVVLYLHGGS and APGEIALAGDSAGGN	Yes
KYF71002.1	family IV	PGAMDRGVVLYFHGGS and APGEIALAGDSAGGN	Yes
AUX22000.1	family IV	GAAGALPIVVYFHGGG and APGEIALAGDSAGGN	Yes
KYF57731.1	family IV	PGAVDRGVVLYFHGGS and DPARIAVAGDSAGGN	Yes
AUX49088.1	family IV	ARAAARGVVLYLHGGS and TPGEIALAGDSAGGN	Yes
KYF67701.1	family IV	AYPQARQHVVYLHGGG and GPEDVTAIGDSAGAG
KYF83523.1	family V	VFGHSFGGMVA
AUX34817.1	family V	LVGHSFGGGVA
AUX48302.1	family V	VMGHSFGGKVA
KYF72020.1	family V	VMGHSFGGKVA
KYF64673.1	family V	VMGHSFGGKVA
KYF55307.1	family V	VMGHSFGGKVA
AUX26939.1	family V	VMGHSFGGKVA
CAN98287.1	family V	VMGHSFGGKVA
KYF92013.1	family V	LVGHSFGGSIA
KYF64242.1	family V	LVGHSFGGSIA
KYF67348.1	family V	LVGHSFGGSIA
CAN93673.1	family V	LVGHSFGGSIA
KYF98711.1	family V	LYGHSFGSLVA
KYF96107.1	family V	LYGHSFGSLVA
AUX22671.1	family V	LIGHSFGGSIA
AUX42823.1	family V	LIGHSFGGSIA
KYF70133.1	family V	LVGHSFGTLVA
KYF78200.1	family V	LVGHSFGTLVA
KYF97038.1	family V	LIGHSFGGSVS
AGP36803.1	family V	LIGHSFGGSVS
KYF92055.1	family V	LIGHSFGGSVS
KYG04573.1	family V	LIGHSFGGSVS
AUX32330.1	family V	LIGHSFGGSVS
KYF51635.1	family V	LIGHSFGGSIS
KYF76792.1	family VI	RIFATGFSFGGAMSLALACTR
KYF88504.1	family VI	RIFATGFSFGGAMSLALACTR
KYF96492.1	family VI	RIFATGFSFGGAMSLALACTR
KYF56659.1	family VI	RIFATGFSFGGAMSLALACTR
AGP35429.1	family VI	RIFATGFSFGGAMSLALACTR
KYF80126.1	family VI	RIFATGFSFGGAMSLALACTR
KYF65311.1	family VI	RIFATGFSFGGAMSLALACTR
AUX36999.1	family VI	RIFATGFSFGGAMSLALACTR
AUX43577.1	family VI	RIYAVGFSMGGGMSHYLACHA
AUX33044.1	family VI	RIYAVGFSMGGGMSHYLACHA
CAN94263.1	family VI	RIYAVGFSMGGGMSHYLACHA
AUX21266.1	family VI	RIYAVGFSMGGGMSHYLACHA
KYF67026.1	family VI	RVYAVGFSMGGGMSHYLACHA
KYF63411.1	family VI	RVFSTGWSFGGMMSNALGCDM
KYG06617.1	family VI	RVFSTGWSFGGMMSNALGCDM
CAN90905.1	family VI	RVFSTGWSFGGMMSNALGCDM
AGP34778.1	family VI	RVFSTGWSFGGMMSNALGCDM
KYF89812.1	family VI	RIFSTGFSYGGMMSYAIGCAM
KYF87995.1	family VI	RIFSTGFSYGGMMSYAIGCAM
KYF94963.1	family VI	RIFSTGFSYGGMMSYAIGCAM
KYG08140.1	family VI	RIFSTGFSYGGMMSYAIGCAM
AGP33132.1	family VI	RIFSTGFSYGGMMSYAIGCAM
AUX28066.1	family VI	RIFSTGFSYGGMMSYAIGCAM
KYF69724.1	family VI	RIYAVGFSMGGGMSHYLACQA
KYF89148.1	family VI	KAVVTGFSQGGALSFALALHH
AUX43712.1	family VI	KAIVTGFSQGGALSFALALHH
KYF70490.1	family VI	KAVVTGFSQGGALSFALALRH
KYF72352.1	family VI	KAVVTGFSQGGALSFALALRH
AUX35634.1	family VI	RIAIGGFSDGASYALSLGLTN
KYF55636.1	family VI	RIAIGGFSDGASYALSLGLTN
KYG10967.1	family VI	RIAIGGFSDGASYALSLGLTN
KYF96983.1	family VI	RIAIGGFSDGASYALSLGLTN
KYF92807.1	family VI	RIAIGGFSDGASYALSLGLTN
AGP39686.1	family VI	RIAIGGFSDGASYALSLGLTN
AUX33270.1	family VI	KAIVTGFSQGGALTFALALHH
KYF88833.1	family VI	KAIVTGFSQGGALTFALALHH
KYF67190.1	family VI	RVAIGGFSDGASYALSLGLTN
KYF53518.1	family VI	RVAIGGFSDGASYALSLGLTN
KYF57682.1	family VI	RIFVTGMSNGALMAHRLGCEL
AGP33369.1	family VI	RIFVTGMSNGALMAHRLGCEL
CAN95184.1	family VI	RIFVTGMSNGALMAHRLGCEL
KYF76862.1	family VI	RLAIGGFSDGASYALSLGLTN
AUX46039.1	family VI	RLAIGGFSDGASYALSLGLTN
AUX39854.1	family VI	RIFFLGHSNGGFMSYRMACDH
CAN93435.1	family VI	RIELEGFSQGGAMAWTLACAR
CAN96541.1	family VI	KPLVTGFSQGGIMTFALAVTH
KYF49770.1	family VI	RLVIGGKSMGGRIASLLAARA	Yes
KYF63510.1	family VI	RLVIGGKSMGGRIASLLAARA	Yes
KYF73581.1	family VI	RLVIGGKSMGGRIASLLAARA
AUX34673.1	family VI	RIHSLGFSAGGLQAAYMAYAR
CAN94347.1	family VI	RVFAAGASSGACMTNALLAAY
KYF94987.1	family VI	RRAVMGLSAGGLVALLGAYHP
KYF73318.1	family VI	NVALLGHSMGGYTALAVAGGQ	Yes
CAN91349.1	family VI	RIFLIGLSNGAVGATAILQDP
AUX38922.1	family VII	NIAAFGGDPGKVTLFGESAGG
AUX33896.1	family VII	NIGAFGGDPGKVTLFGESAGG
KYF95152.1	family VII	NIGAFGGDPGKVTLFGESAGG
KYG02350.1	family VII	NIGAFGGDPGKVTLFGESAGG
KYG05131.1	family VII	NIDAFGGDPGKVTLFGESAGG
KYF59491.1	family VII	NIDAFGGDPGKVTLFGESAGG
AGP38017.1	family VII	NIDAFGGDPGKVTLFGESAGG
KYG05894.1	family VII	NIAAFGGDPGNVTIFGQSAGA
AUX30833.1	family VII	NIAAFGGDPGNVTIFGQSAGA
KYF87270.1	family VII	NIAAFGGDPGNVTIFGQSAGA
AUX42382.1	family VII	NIAAFGGDPGNVTIFGQSAGA
KYF72609.1	family VII	NIGAFGGDPGKVTVFGESAGG
KYF52609.1	family VII	NAGAFGGDPGNVTIFGESAGG
CAN94872.1	family VII	NIAAFGGDPSRVTLFGESAGG
KYF65484.1	family VII	NIAAFGGDPNNVTIFGQSAGA
KYF84066.1	family VII	NIGAFSGDPGKVTVFGESAGG
AUX38926.1	family VII	HIAAFGGDPDRITIMGQSAGA
KYF71002.1	family VII	ALVERGHAPGEIALAGDSAGG	Yes
AGP42314.1	family VII	ALVERGHAPGEIALAGDSAGG	Yes
KYF98583.1	family VII	ALVERGHAPGEIALAGDSAGG	Yes
KYF57731.1	family VII	ALVERGHAPGEIALAGDSAGG	Yes
KYG08346.1	family VII	ALVERGHAPGEIALAGDSAGG	Yes
KYF94247.1	family VII	ALVERGHAPGEIALAGDSAGG	Yes
AUX38494.1	family VII	ALVERGHAPGEIALAGDSAGG	Yes
CAN99402.1	family VII	ALVERGHAPGEIALAGDSAGG	Yes
AUX49088.1	family VII	ALVERGHTPGEIALAGDSAGG	Yes
AUX22000.1	family VII	NAGRLGGDPARIAVAGDSAGG	Yes
AUX42370.1	family VII	NAARLELDPARVALLGRSAGG
KYF83295.1	family VII	NAARLELDPSRVALLGRSAGG
AUX39607.1	family VII	HAKELMFDPDRLVIFGGSGGG
AUX26392.1	family VIII	PGTQVLYSDLTYRLL and DTLFDLLSITK
KYF56707.1	family VIII	PGTQVLYSDLTYRLL and DTLFDLLSITK
CAN96810.1	family VIII	PGTQVLYSDLTYRLL and DTLFDLLSITK
KYF74076.1	family VIII	PGTQVLYSDLTYRLL and DTLFDLLSMTK
KYF91733.1	family VIII	PGTQVLYSDLTYRLL and DTLFDLLSITK
KYF86526.1	family VIII	PGTQVLYSDLTYRLL and DTLFDLLSITK
AUX35993.1	family VIII	PGTQVLYSDLTYRLL and DTLFDLLSITK
KYF80403.1	family VIII	PGTQVLYSDLTYRLL and DTLFDLLSITK
KYF63027.1	family VIII	PGTQVLYSDLTYRLL and DTLFDLLSMTK
KYF56047.1	family VIII	PGTSVLYSDLTYRLL and DTIFDLQSMTK
AUX47433.1	family VIII	PGTSVLYSDLTYRLL and DTMFDVLSITK
AUX26225.1	family VIII	PGTSVLYSDLTYRLL and DTMFDVLSMTK
KYF64180.1	family VIII	PGTSVLYSDLTYRLL and DTIFDLQSMTK
KYF74936.1	family VIII	PGTSVLYSDLTYRLL and DTIFDLQSMTK
AUX43432.1	family VIII	PGAQVLYSDLTYRLL and DTLFDVLSITK
AUX20903.1	family VIII	PGTSVVYSDLGYRLL and DTIFDVQSITK
AGP40858.1	family VIII	PGSSVLYSDLTYRLL and DTMFDVLSITK
AUX36898.1	family VIII	PGSSVLYSDLTYRLL and DTMFDVLSITK
KYF97629.1	family VIII	PGSSVLYSDLTYRLL and DTMFDVLSITK
KYG09782.1	family VIII	PGSSVLYSDLTYRLL and DTMFDVLSITK
KYF56385.1	family VIII	PGSSVLYSDLTYRLL and DTMFDVLSITK
KYF88391.1	family VIII	PGSSVLYSDLTYRLL and DTMFDVLSITK
KYF74472.1	family VIII	PGSSVLYSDLTYRLL and DTMFDVLSLTK
KYF64166.1	family VIII	PGSSVLYSDLTYRLL and DTMFDVLSLTK
AGP40016.1	family VIII	PGTQVLYSDLTYRLV and DTLFDQLSITK
KYG10588.1	family VIII	PGTQVLYSDLTYRLV and DTLFDQLSITK
KYF55679.1	family VIII	PGTQVLYSDLTYRLV and DTLFDQLSITK
AGP34771.1	family VIII	TGTSVLYSDLTYRLL and DTIFDLQSMTK
KYG06619.1	family VIII	TGTSVLYSDLTYRLL and DTIFDLQSMTK
KYF75151.1	family VIII	TGTSVLYSDLTYRLL and DTIFDLQSMTK
AUX29926.1	family VIII	TGTSVLYSDLTYRLL and DTIFDLQSMTK
KYF98097.1	family VIII	TGTSVLYSDLTYRLL and DTIFDLQSMTK
KYF56132.1	family VIII	TGTSVLYSDLTYRLL and DTIFDLQSMTK
KYF87719.1	family VIII	TGTSVLYSDLTYRLL and DTIFDLQSMTK
KYF60066.1	family VIII	PGAGWHYSSTNYILL and DHVLRIGSVTK
AUX42563.1	family VIII	PGQRVLYSDLGYRIL and DGIFDLESMTK
AUX40628.1	family VIII	TGSSVLYSDLTYRLL and DTIFDLQSLTK
KYF50355.1	family VIII	PSQKVLYSDLGFRLL and DGIFDLESMTK
KYG04789.1	family VIII	PSQKVLYSDLGFRLL and DGIFDLESMTK
KYF94060.1	family VIII	PSQKVLYSDLGFRLL and DGIFDLESMTK
AGP36607.1	family VIII	PSQKVLYSDLGFRLL and DGIFDLESMTK
KYG01959.1	family VIII	PSQKVLYSDLGFRLL and DGIFDLESMTK
AUX46100.1	family VIII	PSQKVLYSDLGFRLL and DAIFDIESMTK
CAN91653.1	family VIII	TGRSALYSDLTYRLL and DTIFDVQSMSK
AUX32123.1	family VIII	PSQKVLYSDLGFRIL and DGIFDLESMTK
KYF74524.1	family VIII	PGKAWHYSLATDVLG and DTVFRLASMTK
KYG07360.1	family VIII	PGKAWHYSLATDVLG and DTVFRLASMTK
KYF88190.1	family VIII	PGKAWHYSLATDVLG and DTVFRLASMTK
AGP34009.1	family VIII	PGKAWHYSLATDVLG and DTVFRLASMTK
AUX29081.1	family VIII	PGKAWHYSLATDVLG and DTVFRLASMTK
AUX29304.1	family VIII	PGERWMYNTGSYVLG and DTIFRITSMTK
KYF74867.1	family VIII	PAQKVLYSDLGFRIL and DGIFDLESMTK
AUX40991.1	family VIII	PGSAWNYSMATDVLG and DTVFRLASMTK
CAN96421.1	family VIII	GGFPPVYSDLGYLLL and DAIFDLASVTK
AGP39702.1	family VIII	GGFPPVYSDLGYLLL and DAIFDLASVTK
KYF96915.1	family VIII	GGFPPVYSDLGYLLL and DAIFDLASVTK
AUX35652.1	family VIII	GGFPPVYSDLGYLLL and DAIFDLASVTK
AUX25103.1	family VIII	GGFPPVYSDLGYLLL and DAIFDLASVSK
KYF65501.1	family VIII	EGFPPVYSDLGYLLL and DAIFDLASVTK
AUX46056.1	family VIII	EGFPPVYSDLGYLLL and EAIFDLASVTK
AUX44525.1	family VIII	PGAAWSYGLSTDVLG and ETIFRICSMTK
KYF55935.1	family VIII	PGERWMYNTGSHVLG and DTIFRITSMTK
AUX37028.1	family VIII	PGARHGYHAVTFGFL and DTIVNVFSATK
KYF77404.1	family VIII	PGARHGYHAVTFGFL and DTIVNVFSATK
AUX26401.1	family VIII	PGARHGYHAVTFGFL and DTIVNVFSATK
CAN97941.1	family VIII	PGARHGYHAVTFGFL and DTIVNVFSATK
KYG09641.1	family VIII	PGARHGYHAVTFGFL and DTIVNVFSATK
KYF84167.1	family VIII	PGAAWSYGLSADVLG and ETIFRICSMTK
KYF66633.1	family VIII	PGEAWMYDTSLTVLG and DTLFRIASVTK
KYF76898.1	family VIII	PGEAWMYDTALTVLG and DTIFRIASLTK
AGP37456.1	family VIII	PGAQWMYNTGSLVQG and DTIFRIASMTK
AUX33117.1	family VIII	PGAQWMYNTGSLVQG and DTIFRIASMTK
KYF49674.1	family VIII	PGAQWMYNTGSLVQG and DTIFRIASMTK
KYG03793.1	family VIII	PGAQWMYNTGSLVQG and DTIFRIASMTK
AGP33472.1	family X	PVYLVGHSLGGLISY	Yes
KYF56946.1	family X	PVYLVGHSLGGLISY	Yes
AUX30678.1	family X	RVVLVGHSLGSIISV
AGP35394.1	family X	RVVLVGHSLGSIISV
KYF57174.1	family X	RVVLVGHSLGSIISV
KYG06003.1	family X	RVVLVGHSLGSIISV
AUX19922.1	family X	PVYLIGHSLGGLVSY	Yes
CAN90466.1	family X	PVYLIGHSLGGLVGY	Yes
KYF78559.1	family X	PVYLIGHSLGGLISY	Yes
KYF89216.1	family X	PVYLIGHSLGGLISY	Yes
KYF55408.1	family X	PVYLIGHSLGGLISY	Yes
KYG07843.1	family X	PVYLIGHSLGGLISY	Yes
KYF64212.1	family X	PVYLIGHSLGGLISY	Yes
AUX28492.1	family X	PVYLIGHSLGGLISY	Yes
KYG01529.1	family X	PVYLIGHSLGGLISY	Yes
AUX39195.1	family X	PVYLIGHSLGGLISY	Yes
KYF71251.1	family X	PVYLIGHSLGGLIGY	Yes
AUX42529.1	family X	EIVLVGHSLGSITAT
KYF85948.1	family XIII	VVGNSLGGAVA
AUX29888.1	family XIII	VVGNSLGGAVA
CAN91616.1	family XIII	VVGNSLGGAVA
KYF80721.1	family XIII	VVGNSLGGAVA
KYF64559.1	family XIII	VVGNSLGGAVA
KYF61247.1	family XIII	VVGNSLGGAVA
AUX20843.1	family XIII	VVGNSLGGAVA
KYG06656.1	family XIII	VVGNSLGGAVA
AGP34741.1	family XIII	VVGNSLGGAVA
AUX40600.1	family XIII	VVGNSLGGAVA
AUX33057.1	family XIII	LVGHSLGGAIV
AGP33472.1	family XIII	LVGHSLGGLIS	Yes
KYF56946.1	family XIII	LVGHSLGGLIS	Yes
AUX19922.1	family XIII	LIGHSLGGLVS	Yes
CAN90466.1	family XIII	LIGHSLGGLVG	Yes
KYF78559.1	family XIII	LIGHSLGGLIS	Yes
AUX28492.1	family XIII	LIGHSLGGLIS	Yes
KYG01529.1	family XIII	LIGHSLGGLIS	Yes
KYF64212.1	family XIII	LIGHSLGGLIS	Yes
KYG07843.1	family XIII	LIGHSLGGLIS	Yes
KYF55408.1	family XIII	LIGHSLGGLIS	Yes
KYF89216.1	family XIII	LIGHSLGGLIS	Yes
AUX39195.1	family XIII	LIGHSLGGLIS	Yes
KYG01000.1	family XIII	VVGYSLGGHIA
KYF99785.1	family XIII	VVGYSLGGHIA
KYF58868.1	family XIII	VVGNSLGGACA
KYF71251.1	family XIII	LIGHSLGGLIG	Yes
KYF48076.1	family XIII	LVGSSLGGLTA
AGP35710.1	family XIII	VIGYSLGGHIA
KYG05696.1	family XIII	VIGYSLGGHIA
KYF52599.1	family XIII	VIGYSLGGHIA
AUX40010.1	family XIII	VMGSSLGGLTA
AUX29410.1	family XIII	VMGSSLGGLTA
KYG07049.1	family XIII	VMGSSLGGLTA
AGP32158.1	family XIII	VMGSSLGGLTA
KYF92180.1	family XIII	VMGSSLGGLTA
KYF91685.1	family XIII	VMGSSLGGLTA
CAN91168.1	family XIII	VMGSSLGGLTA
KYF79317.1	family XIII	LMGSSLGGLTA
AUX21728.1	family XIII	VLGYSLGGHIA
CAN92652.1	family XIII	VLGYSLGGHIA
KYF85839.1	family XIII	VIGSSLGGLTA
AUX36768.1	family XIII	FCGLSLGGAVG
AUX32359.1	family XV	QRPVVVGHSMGGMLA
KYF52741.1	family XV	QRAAVVGHSMGGMLA	Yes
KYF65789.1	family XV	QRAAVVGHSMGGMLA	Yes
KYF91208.1	family XV	QRAAVVGHSMGGMLA	Yes
AUX42858.1	family XV	QRAAVVGHSMGGMLA	Yes
KYF61444.1	family XV	QRAAVVGHSMGGMLA	Yes
KYF53583.1	family XV	QRPAVVGHSMGGMLA
KYF81361.1	family XV	QRPAVVGHSMGGMLA
KYG04548.1	family XV	QRPAVVGHSMGGMLA
AGP36830.1	family XV	QRPAVVGHSMGGMLA
KYF98060.1	family XV	QRPAVVGHSMGGMLA
KYF59853.1	family XV	RPVVLVGHSMGGTVV
AGP38789.1	family XV	SRPVLLGHSMGGMTA
CAN97662.1	family XV	SRPVLLGHSMGGMTA	Yes
AUX46906.1	family XV	SRPVLLGHSMGGMTA	Yes
KYF88659.1	family XV	SRPVLLGHSMGGMTA	Yes
KYF64822.1	family XV	SRPVLLGHSMGGMTA	Yes
KYG00289.1	family XV	SRPVLLGHSMGGMTA	Yes
KYF88728.1	family XV	SRPVLLGHSMGGMTA	Yes
KYG03780.1	family XV	SRPVLLGHSMGGMTA	Yes
KYF70022.1	family XV	SRPVLLGHSMGGMTA	Yes
KYF73261.1	family XV	SRPVLLGHSMGGMTA	Yes
AUX34729.1	family XV	SRPVLLGHSMGGMTA	Yes
KYF97205.1	family XV	RPVVLVGHSMGGIVV
KYF80462.1	family XV	RPVVLVGHSMGGIVV
AUX22854.1	family XV	ARPVLLGHSMGGMTA	Yes
AUX24155.1	family XV	ERLGVVGHSMGGAVA	Yes
AUX44740.1	family XV	ERLGVVGHSMGGAVA
CAN90851.1	family XV	RPVILVGHSMGGTVV
AUX46491.1	family XV	ERVYVVGFSMGGHVA
KYG07488.1	family XV	RPVILVGHSMGGIVV
KYF99566.1	family XV	RPVILVGHSMGGIVV
AGP33865.1	family XV	RPVILVGHSMGGIVV
AUX40419.1	family XV	RPVILVGHSMGGIVV
AUX28915.1	family XV	RPVILVGHSMGGIVV
KYF98952.1	family XV	ERHVLVGHSMGGKVA
KYF93292.1	family XV	ERHVLVGHSMGGKVA
CAN95173.1	family XV	ARLGVVGHSMGGAVA
KYF94637.1	family XV	ARLGVVGHSMGGAVA
AUX34371.1	family XV	ARLGVVGHSMGGAVA
KYF72866.1	family XV	ARLGVVGHSMGGAVA
KYF65101.1	family XV	ARLGVVGHSMGGAVA
AGP38422.1	family XV	ARLGVVGHSMGGAVA
KYG07415.1	family XV	ARLGVVGHSMGGAVA
KYF59039.1	family XV	ARLGVVGHSMGGAVA
KYF73318.1	family XV	DNVALLGHSMGGYTA	Yes
AUX27322.1	family XV	GPVVLFGHSMGCQVA
AUX48612.1	family XV	GPVVLFGHSMGCQVA
KYF55680.1	family XV	DRAFVVGFSMGGHVA
CAN93635.1	family XV	ERIFVVGFSMGGHVA
KYF72381.1	family XV	LPVVLFGHSMGSYLA
KYF56559.1	family XV	GPVVLFGHSMGCQVI
KYF84281.1	family XV	LPVVLFGHSMGSYLV
KYF78079.1	family XV	LPVVLFGHSMGSYLV
AUX39827.1	family XV	LPVVLFGHSMGSYLV
AUX21662.1	family XV	EGAVLVGWSMGCMVI
KYF81129.1	family XV	DHPVVVGHSMGAQVV	Yes
KYF83420.1	family XV	DDVVLVGWSMGCLVI
AUX20440.1	family XV	LPAVLFGHSMGSTLA
CAN91055.1	family XV	LPIVLFGHSMGAALA
KYF69209.1	family XV	DGVVLVGWSMGCLVI
KYF63765.1	family XV	DGVVLVGWSMGCLVI
KYF59640.1	family XV	DGVVLVGWSMGCLVI
AGP34164.1	family XV	LPVVLFGHSMGSSLV
KYF77331.1	family XV	LPVVLFGHSMGSSLV
AUX29302.1	family XV	LPVVLFGHSMGSSLV
KYG07210.1	family XV	LPVVLFGHSMGSSLV
KYG00394.1	family XV	LPVVLFGHSMGSSLV
KYF53557.1	family XV	LPVVLFGHSMGSSLV
KYF53309.1	family XV	LPVVLFGHSMGSSLV
KYF81315.1	family XV	QGAVLLGFSMGGGEV	Yes
AUX43387.1	family XV	RDLVLVGHSTGGGEV
AUX47534.1	family XV	KGAVHIGHSTGGGEV
KYG05896.1	family XVII	IVGHSQGGQAALFGAHHAPIWTPDLDLRG
KYF87272.1	family XVII	IVGHSQGGQAALFGAHHAPTWTPDLDLRG
KYG02010.1	family XVII	IVGHSQGGQAALFGAHHAPTWTPDLDLRG
AUX42381.1	family XVII	IVGHSQGGQAALFGGHHAPIWTPELDLRG
KYF65485.1	family XVII	IVGHSQGGQAALFGGHHAPLWTPELDLRG
AUX43940.1	family XIX	DPGRVGVYGHSYGGRMALLAM
KYF52109.1	family XIX	DPGRVGIHGHSYGGTMVLHAL
KYF83533.1	family XIX	DPGRVGIHGHSYGGTMVLHAL
CAN94526.1	family XIX	DAGRVGIYGHSYGGRMALEAL
KYF51940.1	family XIX	DAGRVGIYGHSYGGRMTLEAL
KYF69646.1	family XIX	DAGRVGIHGHSYGGTMVLHAL
KYG03450.1	family XIX	DAGRVGIYGHSYGGRMTLEAL
AGP37715.1	family XIX	DAGRVGIYGHSYGGRMTLEAL
KYF94371.1	family XIX	DAGRVGIYGHSYGGKMALLAL
KYF74161.1	family XIX	DAGRVGIYGHSYGGRMALTAL
AUX33534.1	family XIX	DAGRVGIYGHSYGGRMALSAL
AGP38724.1	family XIX	DRSKVAVVGHSMGGHTASVLL	Yes
AUX27499.1	family XIX	DRSKVAVVGHSMGGHTASLLL	Yes
KYF91792.1	family XIX	DRSKVAVVGHSMGGHTASLLL	Yes
KYF88005.1	family XIX	DRSKVAVVGHSMGGHTASLLL	Yes
AUX46554.1	family XIX	DRSKVAVVGHSMGGHTASLLL	Yes
KYF72925.1	family XIX	DRSKVAVVGHSMGGHTASLLL	Yes
KYF67577.1	family XIX	DRSKVAVLGHSMGGHTASVLL	Yes
KYF73318.1	family XIX	QRDNVALLGHSMGGYTALAVA	Yes
KYG01823.1	family XIX	DPDRIYLAGHSSGGTLVLLAA
KYF93124.1	family XIX	DPDRIYLAGHSSGGTLVLLAA
KYF59845.1	family XIX	DPDRIYLAGHSSGGTLVLLAA
AGP33915.1	family XIX	DPDRIYLAGHSSGGTLVLLAA
KYF79271.1	family XIX	DPDRIYLAGHSSGGTLVLLAA
AUX44199.1	family XIX	QRDDLAVIGHSIGGYTALALA
